# Supplementary material for: Genetic Dissection of Growth Traits in a Unique Chicken Advanced Intercross Line
Source: Front Genet. 2020 Sep 4;11:894. doi: 10.3389/fgene.2020.00894 (PMC7509424; doi:10.3389/fgene.2020.00894)
Supplement: TABLE S1 — Descriptive statistics of the phenotypes. [file Data_Sheet_2.xlsx]

## Sheet: Supplementary Table 1
Supplementary Table 1 Descriptive statistics of the phenotypes
Phenotype	N	Mean	SD	Min	Max	SE
BW0 (g)	587	30.17	2.85	21.5	39.8	0.12
BW2 (g)	589	166.63	17.98	99.6	219.3	0.74
BW4 (g)	585	433.93	58.79	246.5	630.5	2.43
SC4 (cm)	590	2.99	0.2	2.4	3.7	0.01
SL4 (cm)	590	51.21	2.98	42.99	59.24	0.12
BW6 (g)	599	775.54	118.59	315	1199	4.85
SC6 (cm)	599	3.52	0.26	2.9	4.4	0.01
SL6 (cm)	599	66.6	4.44	53.79	79.33	0.18
BW8 (g)	598	1147.7	185.55	662	1855.2	7.59
SC8 (cm)	590	3.77	0.3	3	4.8	0.01
SL8 (cm)	595	76.66	6.11	62.37	96.66	0.25
BW10 (g)	598	1510.34	272.44	760	2419	11.14
SC10 (cm)	596	4.02	0.34	3.3	5	0.01
SL10 (cm)	585	84.79	8.28	66.77	107.41	0.34
BW12 (g)	598	1895.33	365.81	936	3094.5	14.96
SC12 (cm)	592	4.23	0.36	3.5	5.3	0.01
SL12 (cm)	576	91.36	10.5	71.28	119.8	0.44
BW14 (g)	588	2090.48	398.21	1079	3127.5	16.42

## Sheet: Supplementary Table 2
Supplementary Table 2 Heritability of 17 traits
Triats	Heritability
BW2	0.82±0.08
BW4	0.79±0.09
SC4	0.79±0.09
SL4	0.58±0.10
BW6	0.76±0.09
SC6	0.75±0.09
SL6	0.48±0.10
BW8	0.69±0.10
SC8	0.75±0.09
SL8	0.62±0.10
BW10	0.56±0.10
SC10	0.85±0.09
SL10	0.49±0.10
BW12	0.56±0.10
SC12	0.71±0.09
SL12	0.56±0.10
BW14	0.60±0.10

## Sheet: Supplementary Table 3
Supplementary Table 3 Genetic and phenotypic correlation coefficient of 17 traits
	BW2	BW4	BW6	BW8	BW10	BW12	BW14	SL4	SL6	SL8	SL10	SL12	SC4	SC6	SC8	SC10	SC12
BW2	-	0.94	0.83	0.79	0.74	0.7	0.65	0.63	0.64	0.49	0.41	0.28	0.79	0.67	0.58	0.48	0.5
BW4	0.800317	-	0.99	0.94	0.91	0.87	0.85	0.74	0.81	0.69	0.66	0.52	0.87	0.78	0.71	0.62	0.66
BW6	0.691502	0.904807	-	0.99	0.97	0.96	0.94	0.78	0.87	0.79	0.76	0.62	0.84	0.76	0.73	0.61	0.68
BW8	0.665832	0.819229	0.883847	-	0.99	0.99	0.99	0.75	0.89	0.85	0.84	0.8	0.88	0.83	0.83	0.99	0.99
BW10	0.592472	0.760042	0.832378	0.961446	-	0.99	0.99	0.76	0.91	0.88	0.88	0.85	0.87	0.84	0.86	0.88	0.85
BW12	0.571952	0.732469	0.803416	0.931143	0.980317	-	0.99	0.71	0.87	0.87	0.8	0.84	0.82	0.81	0.85	0.8	0.84
BW14	0.568011	0.687552	0.753234	0.901221	0.944759	0.971262	-	0.66	0.85	0.84	0.85	0.83	0.79	0.78	0.83	0.78	0.83
SL4	0.558009	0.678801	0.680359	0.651086	0.620237	0.604182	0.568045	-	0.99	0.92	0.9	0.76	0.64	0.53	0.48	0.36	0.43
SL6	0.552559	0.691518	0.73536	0.734963	0.708338	0.691046	0.680747	0.707089	-	0.99	0.99	0.96	0.7	0.7	0.64	0.62	0.66
SL8	0.482496	0.6672	0.742842	0.800172	0.798103	0.780442	0.752218	0.6862	0.79982	-	0.99	0.99	0.65	0.69	0.69	0.64	0.67
SL10	0.440559	0.631589	0.701072	0.77328	0.799998	0.787756	0.759093	0.649797	0.733694	0.812197	-	0.99	0.62	0.68	0.69	0.63	0.7
SL12	0.41853	0.5142	0.584557	0.740262	0.773675	0.781287	0.808103	0.577379	0.724195	0.766453	0.822127	-	0.55	0.65	0.72	0.71	0.76
SC4	0.679512	0.857391	0.841009	0.782381	0.744134	0.726174	0.677837	0.634641	0.670069	0.673237	0.654555	0.549079	-	0.95	0.91	0.82	0.86
SC6	0.621212	0.797804	0.82482	0.815461	0.787208	0.777039	0.743955	0.609094	0.709129	0.724289	0.72409	0.664539	0.890304	-	0.99	0.96	0.99
SC8	0.578602	0.696567	0.727498	0.832753	0.81918	0.814549	0.807266	0.564269	0.680051	0.73232	0.730113	0.75325	0.800466	0.867442	-	0.99	0.99
SC10	0.524597	0.695801	0.725656	0.802082	0.80871	0.805469	0.78068	0.560977	0.676585	0.723019	0.736147	0.722957	0.804239	0.875146	0.880842	-	0.99
SC12	0.53606	0.700179	0.738191	0.814148	0.836772	0.846463	0.82764	0.583391	0.692544	0.743025	0.760303	0.761354	0.797594	0.873218	0.895149	0.93208	-
Upper triangle: genetic correlation
Lower triangle: phenotypic correlation

## Sheet: Supplementary Table 4
Supplementary Table 4 The phenotype data
Sample	BW2	BW4	SC4	SL4	BW6	SC6	SL6	BW8	SC8	SL8	BW10	SC10	SL10	BW12	SC12	SL12	BW14
40318	184.3	455.6	3	49.37	746.7	3.4	64.55	1158.5	3.8	73.18	1475.1	4	84.89	1834.5	4.1	90.78	2079
63168	168.8	456.6	3.1	51.85	797.5	3.7	66.17	1181.3	3.9	76.27	1569	4.3	85.6	1867	4.3	85.31	1939
2337	181.1	443.2	3	51.02	829	3.4	61.31	1108.2	3.5	74.05	1387	4	73.81	1757.5	4	77.26	1891
53362	157.4	400.1	3	51.91	651.1	3.4	65.22	958.5	3.7	76.11	1271.6	3.9	79.55	1651.5	4.2	90.04	1859
92148	166	484.2	3	52.59	954.3	3.7	70.34	1472.5	4.2	79.6	1867.4	4.2	83.23	2473	4.5	99.47	2918
48300	198.1	492.9	3.1	54.54	857.3	3.7	67.4	1319	4.1	84.17	1924.5	4.3	101.7	2540.5	4.7	108.07	3043
66145	125.8	347.5	2.8	47.26	659.7	3.3	59.93	1095.5	3.7	79.45	1501.6	3.9	87.98	1860.5	4.2	95.3	2085
31336	196	511	3.3	50.92	910.6	3.8	70.37	1433	4.3	79.03	1953.4	4.5	93.4	2431.5	4.6	98.71	2749.1
34314	189.1	517.3	3.4	51.48	921.7	4	72.4	1437	4.4	85.04	2057.8	4.9	104.04	2671.5	5	117.12	2938.7
26140	184.5	459.4	3.1	56.61	820.6	3.6	68.44	1351.5	4	80.13	1795.6	4.2	80.53	2266	4.3	108.81	2650
77112	177	509.9	3.1	53.5	904	3.8	73.08	1473	4.1	87.06	1991.1	4.5	93.81	2484	4.8	111	2725
30137	170.9	467.8	3.1	49.63	890.3	3.6	69.42	1352.5	4	79.51	1850.4	4.3	91.02	2338	4.5	100.21	2631
71103	176.3	465.9	3.2	56.39	901.8	3.8	70.94	1382	4.1	85.24	1836.6	4.2	93.38	2363	4.6	108.1	2747.1
36332	182.3	507.7	3.1	51.31	860.6	3.7	68.88	1345.5	4.1	79.98	1717.9	4.2	89.96	2205.5	4.7	104.5	2440
40316	183.5	443.4	3	53.11	823.7	3.6	70.47	1330.5	4	84.54	1870.9	4.3	96.64	2390	4.5	109.77	2801
69153	176.1	447.4	3.1	53.23	815	3.8	68.97	1280	4.1	76.04	1676.6	4.2	93.39	2212.5	4.4	96.28	2519
82102	186.4	467.1	2.9	52.78	788.9	3.5	68.33	1236	3.9	76.5	1653.4	4.1	79.74	2129	4.2	104.11	2528
15338	188.8	483.8	3.3	53.39	862.3	3.9	68.97	1437	4.3	84.4	1947.3	4.6	86.97	2410.5	4.8	114.83	2808
90125	163.8	386.5	2.8	48.02	636.1	3.2	63	925.5	3.5	70.88	1173.9	3.7	74.17	1427	4	82.98	1610
49346	158.8	456.3	3.1	56.9	887.2	3.6	68.75	1347.5	4	86.18	1824.3	4.2	97.53	2202.5	4.5	106.65	2489
7081	178.3	483.9	3.1	55.78	847.7	3.8	75.8	1354.5	4.2	87.17	1791.8	4.5	86.96	2194	4.7	106.06	2511
36330	184.8	510.6	3.3	54.22	931.2	3.9	72.43	1424.5	4.3	85.04	1956.6	4.5	96.76	2541.5	4.7	107.36	2750
84104	186	447.4	3.1	46	843.5	3.7	68.93	1354	4.2	82.58	1832.7	4.4	89.2	2424.5	4.6	110.63	2785
49348	169	484.5	3.1	56.19	876.5	3.6	71.72	1331.5	3.9	80.37	1761.2	4.2	94.5	2184	4.5	104.46	2432.6
11132	176.8	453	2.9	55.89	831.9	3.6	69.27	1327.5	3.7	83.28	1839	3.9	82.4	2465	4.4	107.1	2816
94302	191.2	489.8	3	53.64	877.6	3.5	67.82	1295	3.8	73.49	1622.7	4	79.6	1942.5	4.2	83.77	2204
94303	178.6	462.5	2.9	52.71	844.6	3.4	66.65	1248	3.6	74.91	1581.9	3.8	80.16	1946	4	89.05	2316
2334	184.8	451.8	2.9	44.13	768.3	3.5	63.49	1152	3.6	70.3	1461.6	3.9	73	1818.5	4.1	79.52	2051.3
15336	195.9	478.3	3.2	56.04	833.7	3.8	71.7	1329	4.1	85.3	NA	4.5	93	NA	4.7	102.8	2655.5
24305	161.9	441.5	3.1	52.79	841.6	3.8	72.65	1338.5	4	85.06	1722.4	4.4	97.2	2292.5	4.5	109.14	2577.8
53363	188.9	457.5	3	54.64	843.2	3.7	70.86	1330	4	82.6	1793.8	4.4	91.08	2268.5	4.6	106.83	2523.9
64154	164.6	400.3	2.9	50.91	716.8	3.4	60.71	1148.5	3.8	72.02	1562.2	3.9	76.52	1956.5	4.2	84.03	NA
34315	174.1	464.1	3.2	54.73	761.8	3.7	75.96	1265.5	4	85.59	1684.4	4.4	95.1	2080.5	4.6	110.71	2400
72084	175	475.9	3.2	56.1	870	3.8	71.61	1324	4.1	82.17	1760.2	4.3	94.68	2233.5	4.6	101.05	2574
16330	207.6	NA	3	53.67	879.3	3.5	68.57	1325.5	3.8	79.53	1685.1	4	82.91	2068	4.2	96.44	2285
77109	218.5	600.4	3.2	52.59	1034.6	3.9	72.55	1495.5	4.2	81.33	2049.1	4.4	90.83	2531	4.7	105.02	2827
51337	189.3	473	3	52.52	875.2	3.6	68.47	1244.5	3.9	78.89	1751.9	4.1	89.29	2237	4.4	87.49	2597
20130	168.4	467.1	3.3	53.59	667.7	4	69.09	1395.5	4.6	82.8	1859.9	4.8	84.41	2445.5	5.2	107.78	2726
38320	172.5	459.2	3.2	50.9	848.2	4	66.78	1321	4.2	78.25	1730.2	4.7	86.02	2278	4.9	107.43	2556.1
54301	177.6	498.2	3.2	57.48	952.3	3.8	78.58	1494.5	4.3	92.2	2077.6	4.6	100.38	2526	4.6	119.8	2837
89139	179.5	413.6	2.9	51.55	708.3	3.3	66.49	1112.5	3.6	74.79	1331.2	3.6	79.47	1600	3.7	88.24	1797.6
77111	186.1	501.1	3	50.99	861.2	3.5	64.94	1277.5	3.8	77.37	1628.9	4	87.64	2099	4.2	85.7	2409
40317	194.2	548.7	3.3	57.83	957.9	3.9	71.51	1423.5	4.2	82.77	1904.8	4.5	98.24	2330.5	4.7	112.45	2656
42111	204.9	470.9	3	54.9	800.8	3.6	68.01	1286	4.1	80.97	1700.5	4.3	91.08	2323	4.5	99.43	2557.1
17133	172.9	457	3.1	52.21	717.1	3.6	70	1330	4	82.19	1853.1	4.4	87.73	2334.5	4.5	99	2627.4
99104	176.7	497.1	3.1	57.17	882.4	3.7	74.59	1327.5	3.9	83.55	1699.2	4.1	93.84	1992.5	4.2	106.68	2136
89140	178.2	476.6	3.1	51.88	820	3.7	66.01	1251	4	79.35	1639.7	4.2	86.93	2021.5	4.4	91.94	2270.3
78162	164.8	423.7	3.3	50.37	828.7	4.1	67.41	1299.5	4.5	81.49	1769.2	4.8	85.05	2269	5	102.06	2563
7079	191.1	497.5	3.2	56.42	842.4	3.9	69.98	1297.5	NA	80.47	1714.5	4.5	95.55	2173.5	4.8	102.51	2504.2
44304	179.4	448.3	3	56.24	802.2	3.5	69.32	1233.5	3.8	82.18	1653.1	4	90.79	2030.5	4.3	103.08	2259
11133	168.6	426.4	2.9	54.52	770.7	3.5	67.66	1242.5	3.8	76.85	1617.3	4.2	87	2066	4.5	100.06	2359.8
24306	172.6	437	3.1	53.68	818	3.8	68.73	1280.5	4	82.16	1849.5	4.4	98.43	2302.5	4.8	104.28	2555
31334	198.1	511.9	3.1	49.96	939.5	3.8	71.03	1372.5	4	81.62	1826.9	4.3	89.05	2353.5	4.5	99.3	2721
34317	175.6	430.7	3	53.68	777.4	3.4	67.47	1195.5	3.6	77.57	1531.5	4	84.57	1818	4	91.34	1927.4
21110	180.3	466.7	3	49.74	828.9	3.7	66.97	1281.5	4.1	76.85	1734.8	4.3	92.03	2280.5	NA	94.5	2600
28120	197.4	464.1	3.1	52.32	785.7	3.8	69.67	1241	4.1	80.93	1713.9	4.4	91.4	2237.5	4.6	101.15	2469
12151	178.2	450.9	3	53.46	822.4	3.5	71.49	1291.5	4	80.32	1705.1	4.1	94.56	2196	4.4	100.93	2451
15337	213.9	NA	3.5	55.09	976.8	4.1	76.13	1413.5	4.6	87.09	2004.4	NA	100.74	2666.5	5.1	115.23	NA
66144	167.3	441.2	2.9	53.55	773.9	3.4	68.1	1207.5	3.9	79.1	1630.4	4	78.87	2079.5	4.3	96.31	2305
80129	176.7	464.3	3	50	820.2	3.6	71.83	1221.5	3.9	82.37	1614.1	4	86.76	2049	4.4	103.36	2368
81086	175.8	429.4	2.8	49.57	735.2	3.4	60.82	1108.5	3.7	67.6	1408	3.8	74	1751	4	71.92	1972
55320	186.2	508.2	3.2	52.83	947.8	3.7	68.82	1339	4	79.72	1825.8	4.2	84.37	2379.5	4.6	95.06	2658
10100	164.8	437.9	3	50.04	820.4	3.6	68.51	1269	4.1	79.55	1561.6	4.3	81.96	2101.5	4.7	107.32	2459
27127	197.3	467.7	3.1	53.91	849.8	3.7	67.08	1283.5	4	77.65	1744.3	4.3	87.36	2276	4.5	97.16	2325
4326	170.6	474.6	3.3	53.63	875.7	3.8	73.57	1365.5	4.2	82.55	1856.2	4.5	97.88	2329.5	4.9	109.67	2812
9130	184.9	521.4	3.2	57.46	930.5	3.8	73.53	1374	4	80.94	1740.2	4.2	101.44	2168.5	4.6	104.37	2481
13130	186.2	458.2	3.1	53.29	862.6	3.7	74.38	1347	4	83.88	1735	4.5	86.04	1875.5	4.5	113.78	2050.5
37316	155	403.1	3.2	49.09	792.3	3.9	68.48	1266	4.2	81.87	1669.5	4.4	91.01	2072.5	4.5	87.65	2320.1
29146	161.7	418	2.9	49.28	750.5	3.3	66.59	1129	3.6	76.64	1494.7	3.9	75.19	1829	3.9	84.64	2018
50324	161.9	404.6	2.8	51.44	758.9	3.5	68.81	1197	3.7	78.16	1631.4	3.9	93.49	2030.5	4.2	103.44	2337
18159	202.6	489.1	3.2	52.73	885.1	3.9	74.49	1354	4.4	81.31	1776.6	4.7	94.6	2328.5	4.8	105.89	2587
37318	157.8	403.7	3.2	53.02	781.6	3.8	60.7	1211.5	4.2	79.42	1669.1	4.3	93.16	2075.5	4.5	102.49	2373
11134	156.3	413.1	2.8	51.34	768.1	3.4	67.29	1204.5	3.8	80.81	1585.7	3.9	92.02	2057.5	4.2	103.22	2305.7
29145	159.7	423.2	2.8	50.24	763.7	3.4	67.97	1159	3.6	74.12	1540.1	3.9	80.21	1860	3.9	88.34	2096.2
84101	175	440.3	3	52.99	793	3.6	67.38	1224.5	4	78.11	1627.7	4.2	82.35	2072	4.4	103.15	2405
38322	165.6	415.2	3	51.09	696.1	3.5	67.17	1081.5	3.8	77.55	1412.6	3.9	81.5	1745	4.2	88.43	1930.1
7078	174.8	458.6	3.1	54.94	797.6	3.8	70.97	1240	4	80.85	1596.1	4.4	93.26	2003	4.7	104.62	2161.9
96143	177.6	432.2	2.9	47.92	810.4	3.6	68.75	1253.5	4.1	77.12	1639.1	4.3	84.22	2098.5	4.5	93.77	2427
1311	175.7	432.5	3.1	51.01	796.6	3.6	67.58	1218.5	4	80.63	1678.4	4.3	78.86	2104.5	4.5	96.94	2303.5
92151	144.6	380.4	2.8	49.72	685.4	3.4	65.06	1047.5	3.7	72.82	1337	3.9	78.5	1656.5	4.1	87.8	1885
75085	154.6	420.5	3	50.98	816.7	3.8	69.91	1237	4.1	77.49	1507.5	4.3	86.32	1527	4.7	97.76	1476.9
83137	154.9	379.3	2.8	45	655.7	3.1	58.12	994.5	3.3	65.08	1281.7	3.6	69.83	1526.5	3.7	74.89	1729.6
30141	164.8	432.8	3	49.17	764.6	3.6	69.79	1214.5	4	79.12	1605.8	4.1	91.44	1976.5	4.3	99.47	2185
44306	183.6	433	2.9	53.06	788.6	3.5	67.41	1167	3.6	74.82	1473.5	3.8	79.88	1808	3.9	89.07	2025.6
95142	163.8	419.4	3	50.51	745.7	3.5	66.55	1189	3.9	78.03	1613.8	4.2	82.17	2019.5	4.5	93.77	2252
84102	183.5	425.1	3	50.25	749.3	3.5	63.77	1157	3.7	70.53	1488.8	3.9	77.27	1908	4.1	86.66	2157
3312	179.4	428	3	48.56	720.8	3.4	64.17	1107.5	3.6	69.85	1390.3	3.9	71.65	1688.5	4.1	79.45	1901
33328	163.3	418	3	53.8	746.2	3.7	66.67	1174.5	3.8	83.16	1556.6	4.1	92.79	1985.5	4.3	99.36	2260.1
32298	152.9	424.6	3	49.35	758.7	3.7	70.16	1182.5	3.9	79.92	1650.1	4.2	93.44	2169	4.4	106.59	2482
53359	179	442.9	3.1	53.88	810.9	3.7	71.38	1253.5	4	83.78	1763.9	4.4	95.38	2306.5	4.6	116.67	2671.5
18160	172.6	444.4	3.2	51.68	797.7	3.8	68.69	1291.5	4.3	72.18	1746.8	4.7	87.65	2220.5	4.9	102.54	2512.6
37315	175.8	471.6	3.3	54.09	643.5	3.9	72.42	1310	4.3	84.16	1756.7	4.5	91.04	2239	4.8	104.68	2506
10099	145.2	408.4	2.9	49.27	751.7	3.6	78.86	1188	4	NA	1683.8	4.3	92.09	2261.5	4.5	105.56	2584.6
46152	169.2	410.6	2.7	51.75	699.3	3.1	67	1043.5	3.5	74.22	1287	3.7	78.83	1567.5	3.8	83.95	1817
73112	168.9	423.5	2.9	48.45	732.6	3.4	65.32	1111.5	3.7	75.66	1430.7	4	84.21	1797	4.2	91.78	2020.3
96145	190	460.6	3	51.02	827.6	3.5	67.7	1253	3.9	80.45	1596.8	4.1	85.88	2131	4.3	104.33	2474
67150	176.9	443.8	3.2	54.74	822.5	3.8	71.1	1329	4.2	81.12	1659.2	4.6	98.47	2127.5	4.9	104.52	NA
70164	160.3	416	2.9	45.93	726.4	3.3	66.11	1095.5	3.5	72	1384.2	3.7	82.77	1645	3.8	88.24	1952
30140	177.5	495	3.3	52.57	898.5	4.1	69.89	1269	4.2	80.91	1779.4	4.5	92.56	2314	4.7	103.25	NA
91068	179.3	480.3	3	52.63	829.9	3.6	66.34	1271	3.9	77.04	1615.5	4.1	94.26	2002.5	4.3	102.56	2316.6
42109	180.3	451.3	2.9	51.32	813.4	3.7	67.06	1222	3.8	76.96	1607.3	4	83.78	2114.5	4.3	98.48	2353.4
44307	184.8	500.9	3.1	53.52	893.7	3.6	69.88	1251	3.9	77.4	1743	4.2	82.23	2340.5	4.4	99.18	2646
9129	182.4	442.1	3	51.82	763	3.4	65.12	1132.5	3.8	73.29	1462.5	4	101.53	1841.5	4	NA	2099
83134	161.1	388	2.8	47.79	632.5	3.3	60.89	1055	3.6	69.73	1346.3	3.8	75.03	1685.5	4	78.86	1691
61329	181.6	439.7	2.9	52.33	857.3	3.4	66.91	1103	3.7	75.21	1364.5	3.8	84.19	1623	3.9	88.53	1845.9
90126	195.5	480.9	3.1	51.01	845.6	3.8	62.98	1285	4.1	79.2	1722.8	4.3	89.98	2215.5	4.6	92.26	2457
28119	172.2	467.3	3.1	56.12	820.5	3.6	69.92	1251.5	4.1	82.21	1641.5	4.3	90.41	2073	4.5	104.6	2442
39344	169.6	427.1	2.9	49.32	767.2	3.5	67.34	1196.5	3.8	83.28	1467.1	3.9	92.54	1764	4.2	93.8	1982
79336	202.6	487.8	3.1	55.33	845.3	3.6	70.43	1261.5	4	83.35	1666.3	4.2	90.48	2107	4.5	101.11	2391.5
21109	138.6	352.6	2.7	47.78	671.6	3.4	64.5	1039	3.6	75.06	1361.4	3.8	83.25	1715	4.2	87.97	1981.5
16333	178.1	435.4	2.9	50.73	761.4	3.5	63.12	1142.5	3.7	74.72	1467.8	3.8	83.3	1801.5	4	89.21	2094.5
18156	169	414.2	3	49.25	727.5	3.6	64.64	1137.5	3.5	71.34	1472	4.1	75.8	1876.5	4.3	85.13	2206
52303	166.7	450.2	3.1	53.33	790.4	3.7	63.79	1271.5	4.1	81.76	1731.7	4.5	97.78	2230	4.9	110.04	2591.7
86233	154.9	367.2	2.8	49.21	719.8	3.6	67.07	1190	4	82.4	1609.6	4.4	99.92	2079.5	NA	107.46	2390
34318	182.2	453	3	52.42	779.4	3.5	66.59	1182	3.9	78.3	1518.4	4	82.03	1880.5	4.2	89.04	2149
16332	197.6	450.2	3	51.11	761.8	3.5	65.57	1208.5	4	73.98	1520.8	4.2	90.24	1749.5	4.4	101.07	1854
89141	184.2	467.5	3	50.11	778.2	3.7	65.61	1158	3.8	72.52	1509.1	3.9	85.61	1883.5	4	92.85	2086
68306	178.1	426.4	3.2	51.13	766.3	3.7	67.7	1260.5	4.3	72.72	1579.9	4.4	79.97	2190.5	NA	96.13	2591
6325	148.5	377.7	2.8	50.27	700.1	3.4	68.16	1133	3.7	78.54	1547.6	4	89.19	1981	4.2	100.46	2198.9
8102	180.2	428.7	2.9	51.52	713.5	3.4	65.2	1132	3.9	74.66	1457.2	4	78.68	1866	4.3	88.55	2161.1
91066	180	470.6	3.1	53.36	783.2	3.6	65.3	1229.5	4	77.14	1613.6	4.1	86.92	1947.5	4.3	101.75	2206
86236	127.5	384.2	2.8	50.26	750.3	3.5	64.72	1212	4	83.13	1583.6	4.3	87.25	1845	4.3	102.61	2022
8103	161.4	391.1	2.7	50.17	679.8	3.3	61.74	1075	3.4	74.94	1395.6	3.8	77.63	1692	3.9	87.19	1976.4
81084	184.9	506.5	3.1	55.07	940.7	3.8	73.27	1300.5	4	82	1823.6	4.3	95.94	2517.5	4.5	105.87	2807
76112	134.6	351.9	2.8	52.25	646.7	3.3	70.81	1102.5	3.8	83.75	1536.8	4.1	92.92	2023.5	4.2	106.49	2235.7
28121	190.9	465.9	3.1	52.64	773.2	3.4	66.89	1099.5	3.8	71.38	1383.6	3.9	75.19	1698	4.1	82.25	1960
31333	169.8	410.6	3.1	49.96	718.7	3.5	64.66	1101.5	3.8	73.44	1402.2	3.9	74.2	1747	4.1	78.64	1958
47138	192.7	520.9	3.1	56.88	964.2	3.8	78.67	1469	4	92.17	1904.3	4.2	91.46	2374.5	4.5	97.38	2504
27128	186.5	434.9	3	51.02	700.5	3.4	62.78	1132.5	3.8	69.41	1431.7	3.8	77.91	1820.5	4.2	80.1	2050
72086	176	402.2	3	52.7	692.6	3.4	64.56	1038	3.5	71.62	1342.8	3.7	75.21	1651	3.9	86.85	1897
72085	168.2	416.2	3	49.46	729.6	3.6	62.56	1082.5	3.8	74.07	1325.4	4	75.04	1685	4.1	84.67	1855.9
1310	166.8	405.6	3	50.89	730.7	3.5	69.57	1167.5	3.8	78.73	1514.2	4	90.25	1798.5	4.1	98.25	1843.6
50326	141.2	366.7	2.9	46.46	644.7	3.5	61.68	1050.5	3.7	74.57	1363.1	4	84.78	1766	4.2	97.22	2002.8
7080	170.6	445.4	3.1	52.09	776.3	3.7	67.61	1196.5	3.6	79.52	1577.9	4.3	80.33	1936.5	4.5	106.75	2270
94304	197.9	494.4	3.1	51.65	831	3.6	62.38	1196.5	3.8	71.37	1468.1	4	78.87	1842	4.2	79.31	2114
4325	158.2	388.3	3	54.72	724.5	3.5	64.03	1164.5	4.1	78.35	1650.1	4.3	83.68	2075.5	4.5	98.01	2366
75088	186.2	NA	3.1	50.14	873.6	3.7	67.85	1147	3.9	74.13	1469.4	4.1	84.12	2055	4.4	99.96	2436.7
56267	177.1	470.3	3	53.76	871.6	3.6	71.96	1378.5	3.9	80.8	1856.2	4.2	92.48	2316.5	4.4	102.29	2599.5
49349	183.6	507.4	3.2	50.68	920.4	3.9	74.42	1353	4.1	78.84	1757.2	4.5	93.52	2321	4.9	100.28	2684
94301	180.9	482.5	3	51.92	824.8	3.4	64.62	1184	3.5	74.16	1530.2	3.7	81.74	1784.5	4	81.98	1964
86234	147.1	362	2.9	49.16	712.5	3.7	64.53	1143	4.1	74.87	1582.3	4.4	92.29	2091.5	4.8	101.57	2446.9
96144	177.7	416.2	2.8	48.89	750.2	3.5	68.6	1135.5	3.7	80.16	1452	4	83.83	1919	4.2	106.42	2240
14092	192.7	477.3	3	52.56	782.4	3.6	67.49	1157.5	3.7	76.23	1506.4	3.8	87.27	1777	4.2	90.15	2066
44305	162.7	404.3	2.8	53.48	759.4	3.4	69.19	1126.5	3.5	81.13	1536.4	3.9	89.61	1968	4.1	109.6	2152.3
60327	151.4	395	2.9	50.56	700.1	3.4	65.67	1080.5	3.8	73.81	1424.6	3.7	82.56	1745.5	4	92.12	1927
22078	159.6	405.9	2.8	51.82	717.8	3.4	71.4	1109.5	3.5	78.37	1474.3	3.9	90.86	1902.5	4.1	99.61	2141.5
91065	173.3	421.3	2.9	49.44	743.2	3.5	59.82	1139	3.9	74.65	1502.3	4	85.8	1957.5	4.3	90.1	2337
21112	163.2	399.6	2.9	48.13	694.1	3.4	65.39	1051	3.6	77.4	1283.1	3.8	78.71	1591.5	4	79	1786
15339	193.4	434.5	2.9	51.36	757.5	3.4	65.39	1149.5	3.8	73.53	1482.5	3.9	NA	1820.5	4.4	81.91	2114
42108	179.9	439.3	3.1	48.73	791.8	3.5	65.98	1161.5	3.8	75.09	1663.4	4.2	87.84	2143.5	4.3	91.92	2388
52302	170	405.4	3	53.06	747.7	3.5	79.33	1154.5	3.8	79	1552.2	4.2	81.25	1911	4.5	98.21	2153.5
43353	144.7	333.2	2.6	46.87	589.4	3	62.87	922.5	3.4	69.19	1247.4	3.4	78.6	1636.5	3.5	82.91	1878.8
63166	164.2	417.2	3	50.15	753.3	3.5	63.7	1124.5	3.9	72.23	1335.2	3.9	73.84	1554.5	4.1	NA	1695
45326	157.2	367.8	3	48.17	700	3.5	65.63	1114.5	3.8	75.08	1458.4	4.1	79.7	1885	4.3	88.62	2161
10101	NA	413.2	2.9	52.02	727.4	3.4	66.83	1083.5	3.7	72.33	1435.9	3.9	82.53	1771.5	NA	94.1	1869
63163	154	430.7	3.1	52.23	757.4	3.7	67.9	1188.5	4.2	70.01	1670.9	4.6	82.24	2187.5	4.7	103.3	2505
90127	172.6	409.1	2.9	45	698.6	3.4	64.84	1045	3.6	71.24	1274.4	3.8	83.05	1549.5	4	89.28	1792
95141	149.4	350	2.7	51.09	622.5	3.1	60.49	966.5	3.6	70.89	1240.3	3.7	75.75	1586.5	3.8	84.95	1819
77110	175	439.8	3	49.73	757.5	3.5	65.9	1160.5	3.7	74.56	1501.2	3.9	83.03	1784	4.1	82.85	1976
24304	148.2	409.8	3	53.27	744.9	3.7	69.91	1139	3.9	83.64	1554.8	4.1	94.03	1919.5	4.4	96.57	2203
75086	169.6	424.5	3	50.23	728.9	3.4	64.61	1077.5	3.7	73.56	1351	3.9	NA	1640.5	4	85.54	1906
93141	154.2	388.5	2.9	50.47	696.7	3.4	65.87	1052.5	3.8	73.71	1363	3.9	81.21	1721.5	4	86.22	1880.3
34316	185.1	489.2	3.1	52.45	816.5	3.5	68.97	1168.5	3.7	75.73	1463.4	3.9	86.14	1744.5	4.2	87.52	2059
27131	172	410.9	2.9	52.19	727.8	3.3	64.63	1080.5	3.6	72.19	1359.2	3.8	78.92	1745	4	87.82	2045
79335	153.3	407.6	3	51	755.4	3.5	67.71	1080.5	3.8	75.3	1520.5	4	84.12	2004.5	4.4	94.81	2225.7
99103	182.5	444.6	2.9	53	774.1	3.4	67.72	1116.5	3.5	79.21	1388.5	3.6	78.56	1647	3.8	89.94	1928
13129	164.6	384.3	2.9	47.67	678.3	3.4	63.61	1046.5	3.5	70.57	1375.6	3.8	80.46	1793.5	4	80.5	1944
2336	151.8	380.7	2.9	47.97	660.6	3.3	64.71	1032	3.4	83.7	1351.7	3.8	NA	1680.5	4	82.89	1890.9
4322	169.6	438.3	3.1	51.47	798.9	3.7	67.36	1220.5	4.1	77.37	1661.2	4.5	86.68	2202	4.7	102.93	2537
84103	163.7	399.5	3	48.57	728.4	3.5	63.66	1097.5	3.9	73.37	1356.2	4	80.41	1703	4.2	81.64	1901
5336	150.1	389.5	2.9	46.06	656.3	3.3	63.28	989	3.5	69.58	1219.7	3.7	71.83	1503	3.7	81.29	1673
74083	162.2	413.6	3	50.81	725.6	3.6	65.32	1122	3.9	77.18	1508.6	4	84.79	1893	4.2	93.63	2165.4
68307	155.9	369.4	2.9	49.6	672	3.4	64.89	1014.5	3.7	69.57	1308.6	3.8	79.24	1627.5	4.1	81.38	1878.9
41330	175.6	493	3.3	51.83	894.5	3.9	70.14	1202.5	4.1	78.28	1463.5	4.3	77.41	1921.5	4.5	101.69	2276
23302	149.5	358.5	2.8	50.85	633.6	3.2	65.16	980	3.6	70.87	1297.9	3.6	77.32	1599.5	3.8	78.9	1734.3
60324	157.3	386.9	2.8	50.2	699.9	3.3	65.47	1112.5	3.6	71.12	1457.6	3.8	86.95	1786	4	92.36	2038
48299	188.5	471.4	3	54.3	758.4	3.4	68.17	1091.5	3.8	80.12	1389.1	3.9	80.36	1746	4.1	90.07	1904
2335	180.6	438.2	3	50.79	701.5	3.4	65.5	1094	3.7	75.59	1381.9	3.8	76.11	1705.5	4.2	90.5	1942
29147	181.5	425.3	2.9	49.87	698	3.3	64.23	1051	3.4	72.74	1370.2	3.7	78.5	1708	3.8	81.7	1908.7
66143	160.9	420.2	2.8	49.03	733.2	3.3	68.22	1079	3.6	72.81	1328.1	3.7	79.38	1609.5	3.8	86.57	1887
52301	159.4	435.9	3	51.28	789.6	3.5	69.4	1113	3.8	80.02	1586.2	4.1	88.7	1993	4.5	103.65	2315.3
69151	178.7	461.5	3.1	53.47	902.6	3.7	70.33	1401	4	81.5	1891.6	4.2	83.34	2397	4.5	98.63	2736
64156	155.6	366.7	3	45.35	688.3	3.4	58.63	1009.5	3.7	68.09	1293	3.9	74.77	1597.5	4	86.29	1825
29144	153	295.8	2.7	50.41	577.1	3.2	66.01	984	3.6	77.62	1310.6	3.8	90.95	1747	4.2	100.77	1919
26142	162.7	373	2.7	50.88	642.7	3.2	63.23	957.5	3.3	71.8	1224	3.5	77.61	1545.5	3.7	83.4	1735.4
27130	159.1	418.3	3	48.09	751.3	3.4	65.73	1159.5	3.8	75.12	1433.3	3.9	82.15	1658.5	4	92.11	2002.1
11135	161.4	386.7	2.7	48.45	642.6	3.1	64.34	987	3.5	69.64	1208.6	3.8	71.18	1438.5	3.8	80.82	1640.3
12150	146.8	346.3	2.6	49.45	615.4	3.1	60.86	959.5	3.4	69.86	1216.7	3.6	77.96	1456	3.7	78.49	1635.9
91067	130.5	340.1	2.7	48.26	614.5	3.1	62.31	975.5	3.6	71.05	1281.4	3.7	NA	1635.5	3.9	83.04	1887
70166	167.6	367.2	2.7	48.06	683.3	3.3	66.06	1080.5	3.7	73.34	1425	3.8	81.8	1788.5	4	93.39	2121
22077	164.3	395.1	2.8	49	694.1	3.1	64.65	996.5	3.3	75.02	1315.9	3.5	78.86	1658.5	3.8	84.13	1963.2
26141	181.3	424.5	3.1	49.98	728.6	3.5	66.7	1062.5	3.8	76.64	1429.9	4	82.59	1758	4.2	85.83	NA
67149	166.3	400.9	3	50.65	752.8	3.7	64.86	1111	3.9	76.12	1626.2	4.2	89.94	2188	4.5	95.28	2494
14093	185.3	477.3	2.9	53.2	760.8	3.5	67.77	1134.5	3.7	76.57	1491.5	3.9	81.99	1814.5	4	95.15	2009.9
45327	170	390.4	2.9	49.44	710.5	3.4	61.94	1052	3.7	72.49	1325.1	3.8	84.41	1600	4.1	82.78	1747.5
74084	163.5	404.2	3	50.26	706.3	3.5	62.08	1106.5	3.9	67.54	1456.8	4.1	94.38	1838	4.2	98.47	NA
24303	152.5	440.3	3.1	46.87	695.9	3.6	68.34	1092	3.9	82.81	1569	4.2	93.82	2014	4.5	105.77	2329.4
59336	174.3	389.1	3	50	668.4	3.4	65.66	986	3.8	72	1277.3	4	72.64	1609	4.2	81.68	1787
17132	148.2	354.6	2.8	45.87	625.7	3.5	59.77	994.5	3.7	68.16	1296.4	4	72.06	1570.5	4.2	80.99	1790.5
64157	161	376.5	2.8	46.68	671.9	3.3	60.86	1004.5	3.5	68.42	1250.3	3.6	74.28	1542	3.8	80.75	1800
88064	172.5	389.7	2.8	47.61	679.8	3.4	61.96	1044	3.7	69.23	1313.7	3.8	80.01	1620.5	4	87.85	1821
79337	168.4	423.3	3	47.69	753.6	3.6	68.45	1143	4.1	80.19	1584.3	4.2	84.92	2055.5	4.5	97.46	2321.7
70163	190	494.4	3.1	56.35	931.8	3.7	74.76	1437	4.1	84.5	1912.8	4.4	100.45	2378.5	4.5	108.22	2714.3
56265	166.2	407.7	2.9	50.69	719.8	3.3	64.4	1072.5	3.5	80.45	1432	3.7	81.25	1833	4	85.72	2103.9
99101	174.5	395.9	2.9	51.73	683.9	3.3	64.17	994.5	3.7	78.45	1228.9	3.7	82.61	1516	4	87.54	1665
74081	163.6	404.6	2.9	51.32	689.2	3.5	66.79	1090.5	3.7	74.03	1453.2	4	86.49	1919.5	4.3	94.12	2236.5
33326	154.9	398.3	2.8	51.18	681.3	3.1	62.77	1026	3.5	70.53	1219	3.6	71.46	1588	3.8	83.11	1757
1309	175.3	412.6	2.9	53.62	680.1	3.4	65.51	1042.5	3.4	75.59	1364.2	3.7	82.38	1694.5	4.1	87.76	1914.2
81087	204.5	562.2	3.4	55.33	1027.8	4.1	71.19	1618.5	NA	74.13	2067.4	4.7	95.3	2491.5	4.8	97.25	2762.7
8105	148.2	354	2.6	46.24	616.7	3.1	59.56	1008.5	3.4	69.27	1332.2	3.5	79.15	1705	3.9	83.56	1956.9
76113	147.6	379.1	2.6	46.68	648.3	3.1	61.83	995.5	3.5	72.46	1302.1	3.6	74.89	1619.5	3.7	82.28	1801
80131	129.7	327.6	2.7	48.38	569.2	3.2	64.32	887.5	3.5	73.85	1163.8	3.6	76.79	1446	3.8	93.34	NA
8104	171.6	398	2.9	50.57	712.2	3.5	68.48	1115	3.8	78.7	1514.9	4.1	86.91	2010	4.5	105.29	2375
98146	142.5	349.8	2.7	45.61	606.1	3.3	62.99	916	3.3	72.94	1159.4	3.5	77.29	1430	3.8	79.93	1650.9
38321	158.4	399.2	2.9	50	710.1	3.4	67.54	1040.5	3.6	73.16	1367.3	4	77.43	1642.5	4.1	91	1853
30138	149.3	376.1	2.7	49.05	634.7	3.2	69.88	984.5	3.5	72.19	1237.7	3.7	76.32	1538.5	3.9	83.81	1773.6
51338	145.7	359.5	2.8	49.31	661.9	3.4	64.55	1027.5	3.8	84.61	1396.5	4	NA	1885	4.3	103.01	2188
71102	157.1	378.4	2.8	48.03	647.8	3.3	62.41	971	3.4	66.32	1241.6	3.7	77.21	1531.5	3.7	80	1709
10103	139.8	330.3	2.7	49.53	591.6	3.2	62.84	946	3.6	70.06	1175.9	3.9	72.85	1466.5	4	89.8	1672
32301	144.6	345.8	2.7	51.37	610.6	3.1	61.22	925.5	3.4	70.74	1163.3	3.6	70.73	1449.5	3.8	86	1683
50327	151.8	344.4	2.7	45.54	547.8	3.1	57.82	903	3.4	69.75	1123.2	3.5	75.07	1391.5	3.8	82.85	1506.5
69150	144.4	353.4	2.6	48.03	617.4	3.2	63.07	960	3	70.84	1216.2	3.7	79.17	1460	3.8	88.65	1609.6
37317	155.5	341.1	2.8	48.43	636.7	3.4	62.36	973.5	3.6	75.91	1272.2	3.8	79.64	1578.5	3.9	83.96	1683
82101	178.8	382.1	2.8	49.52	671.3	3.3	64.94	985	3.4	71.35	1318.6	3.6	77.74	1657	3.9	93.85	1856.3
32300	167.8	440.6	3	53.35	741	3.4	69.91	1080	3.6	75.7	1337.7	3.9	84.56	1590.5	4.1	90.39	1825.3
35342	175.5	412.6	2.9	50.87	682.4	3.3	61.75	1012.5	3.5	72.49	1245.4	3.8	NA	1502	4.1	84.13	1680
17131	154.2	334.4	2.6	48.12	577.3	3.1	57.26	879.5	3.3	64.21	1122.6	3.6	66.77	1308	3.7	74.85	1541.3
57184	146	355.3	2.8	46.59	673.7	3.4	65.78	1042.5	3.8	75.88	1379.6	4	82.04	1707.5	4.2	98.98	1951.9
69152	157.3	354.9	2.7	48.2	650.1	3.2	61.37	968.5	3.5	66	1233.5	3.7	73.65	1530	3.8	77.76	1661
14094	173	450.9	2.9	49.23	722.3	3.4	65.77	1082	3.8	72.45	1418.5	3.8	80.84	1748.5	4	95.2	2007
36331	168.3	407.6	2.9	51.26	702.9	3.3	64.25	1011.5	3.5	71.96	1305.7	3.7	82.36	1684.5	4	85.58	1960
54302	186.9	474.9	3.1	53.42	816.1	3.6	67.52	1248.5	4.1	75.76	1715.7	4.2	87.68	2185	4.5	97.09	2500
73114	150.3	349.8	2.7	48.14	645.1	3.3	60.28	1011.5	3.7	74.38	1394.9	4	87.1	1960.5	4.3	86.15	1961.4
13127	151.2	351.1	2.8	51.75	622.4	3.3	64.9	1000	3.8	78.17	1387.4	4	88.6	1775.5	4.3	98.11	2096
56266	166.3	416.7	2.9	48.24	694.8	3.4	62.86	1024	3.7	69.65	1314.2	3.8	80.89	1616.5	4	94.13	NA
93142	144.9	365.7	2.8	49.26	668.6	3.4	63.07	1003	3.5	72.18	1335.2	3.8	82.25	1692.5	4	89.71	1848.3
87147	155	390.1	3	50.83	683.2	3.3	66	972.5	3.6	71.53	1238.5	3.8	79.35	1473.5	3.9	85.39	1682
3314	143.1	358.1	2.8	49.57	620.4	3.7	64.34	951	NA	69.19	1179.2	3.6	75.11	1414	3.8	77.56	1580.1
47137	198.5	560.5	3.2	52.63	1016.4	3.9	72.41	NA	4.2	85.36	1922.9	4.5	96.97	2384	4.8	100.13	2577.1
75087	163.9	404.2	2.9	52.07	735.4	3.3	70.07	1081.5	3.6	71.4	1349.2	3.8	80.32	1619.5	3.9	88.87	1737.9
73115	144.7	355.8	2.6	44.26	609.4	3.1	55.9	946.5	3.5	70	1182.1	3.6	69.6	1489.5	3.8	81.44	1753
18157	176.2	399.2	2.9	49.86	653.1	3.4	61.96	1014.5	3.8	71.39	1287.7	4	73.9	1697	4.2	80.33	1920
40315	192.1	522.7	3.1	54	953.6	3.9	73.27	1521	4.1	89.37	2001.7	4.4	101.66	2560	4.7	103.92	2740
23301	150.6	360	2.8	45	631.9	3.3	61.6	953	3.5	69.37	1247.9	3.8	74.56	1626.5	4	85.97	1908
23304	141.3	346.5	2.5	49.11	567.1	3	61.35	865	3.3	69.73	1073.7	3.4	68.44	1260	3.6	77.09	1468
40314	190.8	493.7	3.2	51.83	872.5	4.1	70.23	1456	4	82.35	1960.1	4.7	98.32	2516	4.9	105.1	2748
19158	146.7	378.2	2.9	50.97	641.7	3.3	63.49	967.5	3.8	68.95	1294.7	3.7	82.5	1575.5	4	86.1	1813
98148	151	365.7	2.8	50.93	627.2	3.2	64.02	921.5	3.5	71.23	1202.9	3.7	81.83	1485.5	3.9	86.72	1754
83136	150.8	365.7	2.8	48.04	652.4	3.3	62.35	973	3.3	72.51	1302.6	3.7	79.12	1642.5	3.8	87.37	1835
88063	170.2	336.7	2.7	48.28	594	3.1	67.72	901.5	3.4	70.25	980.1	3.6	75.53	1203	3.7	76.09	1438.3
14091	158.7	390.9	2.8	50.68	663.3	3.3	66.5	997.5	3.5	75.49	1347.2	3.7	83.44	1708.5	4	88.01	1967
39346	152	384.9	2.8	48.84	675	3.3	64.41	1006.5	3.5	71	1326.8	3.8	76.69	1740.5	4	81.65	1986.1
72087	141.8	339.1	2.7	46.41	596.3	3.2	59.72	911	3.5	69.35	1185.4	3.6	77.43	1487.5	4	84.32	1660
67147	167.3	400	3	47.49	654.3	3.4	63.12	1036	3.8	73.88	1351.4	3.9	77	1648	4	81.88	1886
70162	147.3	338.4	2.7	52.43	596.8	3.2	67.77	893.5	3.4	72.48	1133.4	3.5	78.78	1455.5	3.6	89.51	1672.8
66142	119	328.9	2.5	49.43	551.6	2.9	62.88	768.5	3	66.65	1042.2	3.4	74.97	1291	3.8	84.01	1482.1
54303	172.7	386.2	2.9	48.23	652.8	3.3	62.28	986.5	3.6	67.91	1273.4	3.7	75.79	1545.5	3.9	80.8	1785
47139	167.3	389.5	2.9	50	661.1	3.2	63.47	945	3.5	73.52	1172.8	3.7	NA	1458	3.8	73.8	1588
71104	212.5	575.3	3.3	55	1001.2	3.8	74.33	1531	4.1	86.83	2105.7	4.4	94.38	2671	4.7	103.05	3023.7
81085	152.3	394.1	3	47.69	687.2	3.4	60.12	1021	3.6	73.37	1319.6	3.8	NA	1639.5	4	80.86	1885.4
46150	151.6	368.6	2.8	53.87	636.4	3.3	65.34	951	3.5	73.2	1169.7	3.7	81.53	1398.5	3.8	87.2	1602.7
33327	169.4	368.8	2.9	52.28	651.2	3.3	65	975	3.6	75.93	1316.8	3.9	80.81	1717	4.1	88.44	1970
53361	151.6	387	3	48.9	661.3	3.4	63.79	995.5	3.6	74.29	1331.1	3.8	82.71	1599.5	4.1	91.22	1812.2
64155	156.2	340.9	2.7	44.19	593.7	3.2	60	919.5	3.5	69.77	1201.7	3.8	72.32	1502.5	3.9	79.79	1715
80130	150.7	367.9	2.7	50.79	611.1	3.2	65.14	915.5	3.6	75.72	1127	3.7	79.55	1380	3.7	89.22	1633
50325	155.3	363.5	2.7	46.4	613.2	3.1	63.06	920.5	3.4	70.91	1130.2	3.6	74.44	1360	3.6	86.44	1555
33329	150	354.9	2.9	47.86	567.3	3.3	60.62	871	3.5	67.49	1133.6	3.7	79.77	1315	3.8	85.89	1523.6
74090	153.6	368.8	2.8	47.58	624.6	3.4	59.54	962.5	3.5	68.92	1231.2	3.7	75.75	1507	3.9	83.27	1729
18158	163.2	411.6	3.2	50.62	782.7	3.9	67.85	1050.5	4.2	76.21	1531.5	4.5	87.86	1889	4.7	94.45	2168
46141	NA	NA	NA	NA	739.6	3.4	66.42	1029	3.6	74.72	1298.4	3.8	81.34	1511.5	4	86.04	1635
80132	171.5	409.7	2.8	46.71	669.7	3.3	64.88	944.5	3.6	71.85	1261.9	3.6	82.42	1552.5	3.9	82.67	1777
98147	167.5	393.8	2.9	48.26	654.4	3.2	66.1	957.5	3.5	69.78	1193.6	3.7	75	1519	3.9	84.06	1787.2
86235	152.9	398.4	2.6	46.32	707.9	3.6	61.69	1048.5	3.8	70.25	1344.9	3.9	79.65	1687.5	4.1	83.69	1869
8101	142.6	342.6	2.6	46.43	578.7	3	58.82	876.5	3.6	71.25	1155.4	3.5	NA	1461	3.8	90.16	1653.5
73113	167.4	379.6	2.7	47.27	565.7	3.2	59.17	912.5	3.5	68.08	1190.2	3.6	74.98	1472.5	3.9	82.07	1695.8
28118	182.1	410.4	2.8	48.92	663.1	3.3	60.3	969.5	3.6	69.85	1291.8	3.9	78.51	1565.5	4	77.91	1699.6
23303	150.6	369.8	2.7	45.21	608.1	3.3	60.92	914.5	3.5	69.32	1233.9	3.7	75.56	1552	3.9	82.61	1797
5337	178.1	405.2	2.8	46.73	646.9	3.4	59.27	953	3.5	66.16	1202.3	3.7	73.76	1489	3.9	81.38	1650.3
5338	170.9	382.8	2.8	45.6	665.1	3.2	64.57	952.5	3.5	73.72	1199.7	3.6	77.75	1423.5	3.6	92.85	1533.9
41331	150.6	356.6	2.8	49.4	627	3.2	69.97	903.5	3.3	NA	1112.2	3.6	74.6	1322.5	3.8	80.71	1430.2
47136	191.1	540.5	3.2	52.69	926.4	3.8	71.47	1447.5	4.1	81.02	1884	4.4	97.19	2334.5	4.8	104.12	2643
68309	152.7	354.6	2.8	45.48	596.6	3.3	60.59	934	3.6	69.27	1174.6	3.7	71.54	1476	3.9	80.34	1671
6323	147.9	357.8	2.6	49.81	601.1	3	63.28	922.5	3.4	69.79	1131	3.4	76.45	1358	3.5	84.06	1582.6
53360	172.8	412.3	2.9	50.27	690.3	3.8	73.65	982.5	NA	73.26	1260.8	3.8	79.27	1539.5	4.1	90.56	1786.3
49347	151	380.5	2.7	44.78	662.3	3.2	59.26	962.5	3.5	67.84	1197.3	3.6	75.57	1424	3.9	74.6	1589
19157	183.1	499.9	3.2	52.2	948.5	3.9	68.29	1519	4.3	84.45	1913.7	4.6	91.98	2347.5	4.7	106.56	2695
93140	135.8	333	2.8	47.81	595	3.1	58.9	892.5	3.5	69.65	1173.1	3.6	70.15	1487	3.8	87.01	1709
1312	155.4	378.9	2.9	48.87	657.1	3.4	60.82	969.5	3.6	68.64	1234.6	3.7	74.33	1485.5	4	82.2	1664.8
12152	145.2	313.8	2.5	47.33	539.9	2.9	61.15	810.5	3.2	70.02	1036.2	3.3	74.23	1241.5	3.7	75.71	1378.4
78161	141.2	329.5	2.7	46.25	591	3.3	60.53	914	3.7	69.64	1187.4	3.9	80.14	1470.5	4	83.4	1614.4
27129	192.2	496.7	3.2	54.35	926.2	3.9	73.33	1404.5	4.1	87.15	1887.1	4.4	95.17	2228.5	4.7	112.3	2208.6
22080	179.2	444.4	3.2	52.52	853.7	3.8	71.68	1330	4.2	85.36	1594.2	4.5	90	2137	4.7	102.62	2408.9
46149	184.5	480.5	3.2	56.12	873.5	3.8	74.55	1370	4	82.45	1781.4	4.2	97.07	2202.5	4.5	106.13	2408.3
35339	157.4	356.2	2.7	51.87	611.7	3.2	61.48	923.5	3.4	72.15	1161.2	3.6	78.09	1407	3.8	89.07	1554
46151	167.8	440.2	3	54.83	809.6	3.7	72.49	1305	4	83.58	1719.1	4.2	95.87	2059	4.5	108.62	2245.4
6324	182.3	456	3.1	57.15	843.6	3.6	69.15	1125	3.8	81.42	1606.9	3.9	91.64	2047.5	4.2	96.85	2274.3
19159	166.7	457.4	3	54.75	657.4	3.7	70.37	1378.5	3.9	82.41	1854.6	4.2	95.79	2431.5	4.4	103.47	2768
12149	117.2	246.5	2.4	45.04	442.9	2.9	57.33	769.5	3.2	68.34	1048.1	3.7	72.97	1304.5	3.8	87.01	1481.6
76114	128.3	330.2	2.7	50	605.4	3.2	65.62	895	3.5	77.33	1283.3	3.7	87.3	1654.5	4	100.7	1923.3
10102	174.3	485.4	3	50.04	891	3.6	74.34	1382.5	4	83.78	1887.2	4.2	100.62	2305	4.4	115.91	2684.7
13128	144	329.8	2.7	47.14	550.8	3.1	60.56	867	3.5	71.08	1135.7	3.6	70.53	1430	3.9	77.94	1673
35340	157.1	338.5	2.7	51.3	582.6	3.1	58.47	853.5	3.3	70.57	1081.5	3.5	76.98	1345	3.7	79.2	1534
95143	169.6	443.5	3.1	52.42	841.4	3.7	70.72	1299	4	80.2	1759.8	4.4	88.94	2196.5	4.6	106.86	2412.3
63165	191.7	528.5	3.2	56.08	916.4	3.9	73.97	1497.5	4.1	83.58	2007.4	4.5	91.6	2482.5	4.6	102.44	2713.6
22079	154.2	440.1	3	55.16	811	3.5	72.75	1392.5	4.2	90.2	1823.6	4.3	93.58	2219	4.6	106.83	2539
42110	168.9	444.1	3	50.92	823.5	3.5	71.05	1337.5	4	76.19	1733.8	4.1	89.4	2353	4.6	105.92	2590.7
70165	178	481.2	3.3	55.7	887.8	3.9	72.7	1395	4.3	85.97	1932.9	4.7	100.42	2530.5	5	115.89	2852.6
67148	166.7	441.5	2.9	49.74	816.5	3.4	68.65	1327	3.9	79.58	1764.2	4	93.77	2324.5	4.3	107.57	2572.6
3313	175.5	477.2	3.2	49.9	868.4	3.9	68.49	1321.5	4	79.69	1738.6	4.3	91.67	2265	4.5	101.66	2584.8
51339	150.8	403.5	3	48.54	771.8	3.7	69.42	950.5	3.9	76.38	1546.3	4.2	93.12	2100	4.5	109.5	2376
38323	187.8	445.2	3	53.95	809.7	3.7	72.31	1225	4	83.45	1556.9	4.2	89.31	2030.5	4.4	102.62	2191.6
83135	156.1	436.7	3.1	49.87	864.9	3.6	66.52	1362.5	4.1	76.51	1840.7	4.3	87.95	2262.5	4.4	99.25	2620
92150	157.4	421	2.8	51.67	748.9	3.2	64.88	1149	3.6	75.49	1439.6	3.9	80.7	1786.5	4	81.98	2028
36329	183.6	478.6	3.1	53.6	871.5	3.6	70.82	1331.5	4	83.17	1518.5	4.1	85.63	2158	4.5	106.04	2533
93139	116.2	295.6	2.4	45.27	522	3	57.21	801	3.5	67.32	1086.1	3.5	77.88	1335	3.9	80.25	1525
56268	166.9	443.5	3	53.05	775.4	3.5	64.6	1285.5	3.8	81.85	1764.7	4.1	91.02	2267.5	4.3	104.29	2605.3
95140	196	573.1	3.3	55.13	955.3	3.9	71.8	1405	4.3	82.15	1923.3	4.5	94.4	2445	4.7	NA	2812
85079	158.6	422.2	3	52.66	793.7	3.5	66.3	1256	3.9	77.69	1724.7	4.1	93.81	2186	4.4	98.2	2522
21111	160.2	411.6	2.8	52.74	723.5	3.3	67.82	1071	3.6	73.29	1415.6	3.5	84.68	1763	3.8	90.76	1957.8
20129	150	418.1	3.1	53.24	782.8	3.9	71.21	1268	4.2	79.61	1758.3	4.7	94.88	2266	5	115	2509.9
68308	166.7	423.5	3	52.4	745.6	3.5	69.84	1180.5	3.9	77.36	1569.6	4.2	86.29	2031	4.4	96.3	2321
20132	149.6	460.3	3.3	47.05	821	3.9	66.55	1204.8	4	76.58	1537.5	4.4	84.48	1684.5	4.6	86.57	1991.7
9135	162.9	445.8	3.2	48.25	784.5	3.7	65.67	1069.2	3.8	73.54	1346.5	4.1	79.01	1612.5	4.2	NA	1719.5
6322	160.2	387.1	2.8	52.62	779.8	3.3	70.72	968.5	3.7	75.84	1537.7	4	87.81	2020.5	5.1	92.82	2319.1
66149	99.6	275.2	2.5	42.99	546.5	2.9	56.39	833.3	3.2	67.15	1163	3.5	71.31	1412.5	3.6	71.52	1554.8
85077	160.2	388.1	2.8	48.45	593.1	3.1	64.81	868	3.5	70.26	1135.2	3.6	76.21	1379.5	3.7	85.22	1617
96142	155.3	335.7	2.6	48.16	519	2.9	60.14	803	3.1	67.77	1069.1	3.4	69.93	1352	3.5	86.25	1563.9
39345	132.9	326.5	2.5	45.82	573.2	3	59.34	805.5	3.2	67.87	972.8	3.4	77.35	1062.5	3.6	89.25	1079
42112	168.3	500.7	3.1	53.07	946.5	3.7	71	1056.7	3.8	76.86	1504.5	4	84.49	2052.5	4.4	93.81	2219
21113	170.4	446.7	2.9	49.61	801.5	3.2	64.73	1090.4	3.5	70.55	1448.5	4.5	73.49	1812.5	NA	74.79	1950.5
84105	156	457	3.1	50.14	836.5	3.6	66	1149.2	3.7	NA	1515	4.2	77.29	1909	4.3	82.76	2052
99107	178.8	478.9	3	54.57	798.5	3.3	68.32	1018.6	3.3	77.39	1310	3.5	79.77	1598.5	3.7	82.25	1799
46153	163.6	447.1	3.1	53.54	778.5	3.4	64.19	1067.3	3.6	74.62	1359	3.8	82.93	1660	3.9	NA	1807
96149	151.8	402.5	2.8	47.13	708.5	3.3	63.21	1024.3	3.5	69.35	1312	3.9	78.35	1683	3.8	83.4	1884.5
94307	187.1	501	3.1	55.06	899.3	3.6	67.97	1187.5	3.5	75.46	1546	3.7	84.97	1925.5	4.1	83.18	2078
66150	153.5	367.1	2.7	49.74	635	3.1	63	938.8	3.2	76.65	1205.5	3.6	82.27	1484	3.8	81.68	1641.4
21116	164.3	440	3.1	50.2	786.5	3.7	67.67	1064.5	3.7	76.23	1396.5	4	78.61	1723.5	4.2	82.02	1919.5
50330	141.8	365	2.8	45.94	664.5	3.2	59.59	908.5	3.3	69	1139.5	3.6	72.45	1422	4.7	75.37	1527
84107	143.6	389.9	2.8	49.16	720.5	3.4	64.38	1002.1	3.5	73.54	1322	3.9	76.51	1627	4	80.86	1750.6
13131	161.1	383.5	2.8	51.18	672	3.2	60.66	975.2	3.5	71.9	1295	3.6	78.59	1608.5	3.9	78.89	1745.5
14097	187.4	535.5	3.2	50.08	953	3.8	71.25	1410.8	4.2	88.06	1802	4.3	91.93	2314.5	4.6	101.52	2328
80134	171.4	435.5	3	51.02	781	3.3	66.8	1077.5	3.7	78.34	1362	3.6	81.7	1616	3.9	85.52	1806.5
62323	184.3	510	3.1	51.35	913	3.7	69.1	1306.5	3.7	80.55	1719	4.1	85.63	2197	4.2	86.92	2283.4
14095	176.2	466	2.9	51.59	782	3.4	65.07	1058.5	3.4	74.26	1375	3.8	85.31	1669	3.8	86.43	1833.1
26145	158.8	429.2	2.9	48.97	759.5	3.3	66.43	1076.5	3.4	76.06	1359.5	3.5	77.55	1650.5	3.8	78.69	1779.5
47140	152	412.5	2.8	51.12	703.5	3.3	62.97	908.5	3.4	73.16	1141.5	3.5	79.45	1399	3.8	77.95	1490.5
40320	151.6	420	3.1	51.11	862	3.7	72.3	1342	4	84.62	1826	4.3	95.09	2389.5	4.5	103.05	2682
34321	139.3	408.8	2.9	48.8	750.2	3.4	67.53	1050.7	3.6	77.35	1382.5	4	86.07	1697.5	4.1	83.15	1921.4
14099	195.8	557.6	3.2	54.32	1049	3.9	71.87	1399.6	4	80.18	1823.5	4.3	97.95	2193	4.5	101.99	2257
21115	165.8	476.5	3.1	51.17	814.5	3.5	68.15	1087.2	3.5	81.84	1446.5	3.9	81.01	1761.5	4.1	80.51	1874
50328	132.1	340	2.7	45.75	620.5	3.1	56.48	877.1	3.2	67.76	1171.5	3.5	70.54	1371	3.6	74.09	1487.5
68313	138.5	NA	NA	NA	660	3.2	61.03	970.5	3.5	70.33	1297.5	3.6	75.06	1595.5	3.9	78.51	1764
4329	176.9	453.5	3	51.98	780	3.5	67.21	1131.5	3.7	75.67	1484	4	83.39	1840.5	4	NA	1967
68310	158.7	404.2	2.9	45.36	673	3.2	57.64	893	3.4	64.87	1168	3.5	69.11	1451	3.8	71.28	1612.5
5341	172.3	409.5	2.9	48.83	702.5	3.3	59.03	993.6	3.4	69.03	1326.5	3.7	72.31	1602.5	3.8	72.93	1707.8
85080	158.4	426.5	2.9	49.91	729	3.3	65.05	1036.7	3.4	71.23	1327.5	3.7	77.84	1678	3.8	80.17	1871.6
21114	178.2	NA	3	51.26	866.7	3.7	63.02	1250.6	3.7	75.5	1687.5	4.2	82.5	2102.5	4.4	88.12	2210.5
11137	141.1	392	2.9	49.31	672.4	3.1	66.25	886.8	3.2	69.84	1255	3.5	80.82	1635.5	3.7	79.38	1752
14098	170.4	419	3	49.28	790.7	3.6	65.59	1217.9	3.8	79.42	1678	4.4	92.01	2110	4.5	98.96	2278.5
5340	174.7	432.6	3	49.29	649	3.4	60.12	1082.2	3.7	71.83	1464.5	3.9	79.71	1846.5	4.1	80.81	1902.4
80135	163.6	426.1	3	50.25	756	3.5	65.7	1032.1	3.6	74.65	1321	3.8	77.85	1625	4.1	78.46	1763.8
89146	199	502.5	3.1	50.47	918	3.3	67.11	1323.5	3.7	79.68	1782	4.1	86.37	2234.5	4.2	92.64	2452.7
56271	173.6	319.5	2.9	48.08	801.3	3.4	65.09	1106.8	3.6	74.98	1416	3.8	79.81	1692	3.9	81.08	1837.8
35344	181.5	491	3.2	59.24	952	3.9	70.8	1414.2	4.1	81.94	1884	4.5	90.13	2318	4.7	96.98	2321.5
14096	208.5	547	3.2	54.22	986.5	3.8	68.17	1375.7	4	84.28	1727.5	4.1	91.17	2213.5	4.4	94.22	2284.5
44309	157.9	430.7	2.8	50.23	792.5	3.4	65.27	1175.2	3.6	79.22	1542.5	3.8	78.47	1896.5	4	85.73	2093.7
18161	185.4	515	3.2	54.96	878.2	3.7	67.15	1267.2	3.7	79.16	1781	4.2	89.91	2262.5	4.6	96.1	2445
40323	183.7	513.5	3.2	56.75	985.7	3.9	75.26	1530.8	4.3	96.66	2127	4.7	106.18	2699.5	4.9	111.3	2851.5
93145	127.9	327.5	2.7	46.01	630	3.2	60.41	934.7	3.3	71.02	1269.5	3.7	76.94	1527.5	3.8	77.83	1687.1
43356	157.6	405.8	2.8	50.3	701	3.3	64.11	963.3	3.3	72.98	1246	3.5	75.84	1561.5	3.7	81.33	1708
74088	169.1	411.6	3	49.5	726.2	3.5	62.93	1026.8	3.5	67.05	1334	4	75.87	1670.5	4.2	77.58	1756.9
16334	191	495	3.1	53.04	796	3.5	67.43	1099.2	3.8	76.51	1390.5	4	83.92	1678.5	4	83.49	1761
43358	157.5	430.5	2.8	50.3	755.8	3.3	63.35	1071.6	3.3	70	1411	3.5	79.95	1817.5	3.7	NA	1957.6
79340	150.9	388.1	2.7	46.91	663.6	3.4	59.53	905.6	3.2	67.75	1186.5	3.5	72.5	1519.5	3.6	73.14	1647.5
73117	168.3	411.6	2.8	47.43	720.5	3.2	61.52	1014.5	3.4	69.73	1335.5	3.8	75.12	1713.5	3.9	77.26	1855
34322	156.2	409.6	2.8	51.96	690.5	3.2	68.58	977.6	3.5	74.4	1270.5	3.9	82.69	1555.5	4	82.07	1781
27136	201	552.2	3.4	54.57	972.9	4.1	75.57	1162.2	4.2	84.42	1338	4.7	NA	1875	4.9	87.25	2107
15342	219.3	622.5	3.7	57.8	1160	4.4	76.08	1685.6	4.8	88.31	2091.5	NA	94.37	2722.5	5.3	104.47	2989.1
35343	177.1	441	3.1	51.62	782	3.5	69.21	1087.5	3.8	76.66	1455.5	4.1	76.59	1738	4.2	82.58	1853.7
17136	169.3	435.5	3	44.84	748.9	3.5	62.72	1028.4	3.4	66.77	1363.5	4	71.16	1707.5	4.1	72.09	1857.5
50331	135.2	355.6	2.8	47.31	646.5	3.3	59.85	843.2	3.4	69.15	1132	3.7	77.1	1392	3.8	NA	1450.3
56270	148.1	391	2.7	49.21	664	3.2	62.55	957.7	3.6	72.18	1294	3.8	76.72	1604.5	3.9	82.69	1754.5
20332	NA	NA	NA	NA	908	3.4	62.13	1387.6	3.7	78.94	1855	3.9	97.74	2245	4.2	NA	2274.3
67154	175.8	509.5	3.2	53.08	1010	3.8	73.78	1371.8	4	87	1739	4.3	92.24	2263.5	4.5	104.94	2324.1
15343	160.7	445	3.2	53.92	871	4	72.08	1368.1	4.4	92.34	1993	4.9	107.41	2501.5	5.1	NA	2768
35346	189.2	503	3.3	52.87	929.5	3.8	69.93	1367.2	4.1	85.06	1709	4.5	NA	2190	4.7	94.61	2350
47141	148.2	394.5	2.8	48.34	699.9	3.2	68.96	954.8	3.4	70	1720.5	3.5	75.66	2175.5	4.4	97.8	2344.5
43357	147.4	387	2.8	51.48	689	3.2	62.07	1022.5	3.4	72.25	1339.5	3.5	79.14	1778	3.8	80.54	1930.5
12153	160.4	397.9	2.7	51.72	704.1	3.3	65.56	1002.2	3.4	73.98	1283.5	3.5	75.95	1550	3.8	74.27	1658.7
67155	173.5	407.3	2.9	47.64	682.3	3.4	61.43	951.9	3.5	67.83	1169.5	3.9	71.43	1385.5	3.8	73.1	1418.2
69156	159.4	447.1	3	52.41	834.5	3.6	69.86	1228.4	3.9	77.78	1692	4.3	89.02	2175	4.4	94.47	2404.5
26146	195.7	517.5	3.2	53.29	891.5	3.7	68.07	1297.2	3.8	77.47	1775	4	85.76	2259	4.1	88.81	2364
26147	178.9	479	3.1	54.43	908.3	3.6	72.8	1320.3	3.8	79.85	1726.5	4.2	101.34	2146	4.3	104.01	2376
39350	156.9	470	3	52.98	863	3.5	67.58	1220.7	3.7	79.99	1648.5	4	83.17	2068.5	4.2	96.62	NA
48302	189.6	521.9	3.4	54.31	945.5	3.9	75.65	1453	4.3	86.89	1963.5	4.6	93.76	2426.5	4.7	100.69	2643.5
39348	174.1	472.4	3.2	51.36	866.5	3.6	68.8	1252.7	4	76.23	1658	4.2	90.81	2161.5	4.5	93.42	2292.5
15341	170.5	480.5	3.3	52.66	883	3.9	63.17	1314.1	4.1	86.72	1789.5	4.7	89.92	2275	5	100.48	2433
13133	173.1	475.5	3.3	51.43	896	4	68.76	1397.3	4.2	80.17	1928	4.7	88.8	2473	5	105.4	2680.2
93146	145.1	394.6	2.9	49.75	715.6	3.5	64.69	1050.7	3.6	70.89	1385.5	3.9	81.48	1743.5	4.1	78.1	1908.5
46156	164.1	437.8	3	50.67	762.6	3.5	66.02	1064.5	3.5	75.8	1380	3.6	79.85	1641	4	80.21	1770
12154	147.1	386.2	2.7	49.01	646	3.1	60.47	881.6	3.3	72.9	1163.5	3.5	78.91	1471.5	3.7	79.118	1564.5
96150	155.3	403	2.8	50.03	717	3.2	57.34	1015.5	3.4	71.7	1325	3.6	74.59	1595	3.8	75.03	1699.1
17134	148.9	371.5	2.7	47.71	646	3.2	60.44	920.2	3.5	73.31	1183.5	3.5	NA	1407	3.8	75.34	1520.5
13134	164.7	400.6	2.8	48.25	644.5	3.3	62.45	897.4	3.4	69.17	1177	3.8	76.01	1448.5	3.9	77.65	1555.5
15340	199.3	539.5	3.4	56.06	1011	4	75.28	1480.1	4.3	90.34	2004	4.9	95	2519.5	4.9	94.68	2699
40322	172	512.9	3.2	55.1	982	3.8	73.12	1336.4	4	89.35	1665.5	4.7	94.87	2034.5	4.8	104.11	2224
76115	132	351.9	2.7	54.02	647.5	3.2	64.19	922.2	3.3	72.58	1284	3.8	78.23	1583.5	4	77.67	1726.5
4331	173.2	425.1	3	52.94	771	3.5	65.71	1157.1	3.6	78.26	1499.5	4	87.83	1787	4	NA	1936.3
24307	165.5	489.7	3.3	56.08	887.9	3.9	73.61	935.9	4	83.75	995.5	4.1	90.64	1145	4.1	91.28	1322
24309	137.4	361.8	2.8	50.13	623.1	3.3	53.79	846.9	3.6	68.03	1173.5	3.7	75.77	1429.5	3.9	82.31	1514
52307	155.7	448.5	3.2	50.24	867.5	3.8	70.88	1169.4	4.1	81.69	1729.5	4.7	93.83	2257	4.8	107.22	2410.6
53365	164.4	433.5	3.1	50.03	815	3.6	68.22	1145.9	3.7	77.49	1580.5	4	86.61	1968	4.3	83.43	2184
73120	140.8	NA	2.8	45.3	315	2.9	55.41	662	3.2	62.37	933	3.7	68.51	1203	3.8	74.5	1253.6
92152	151.5	433.5	3	47.94	829.5	3.5	65.15	1192.6	3.8	72.23	1529	3.9	81.72	1839	4.2	NA	2019.2
5339	178.8	442	3.1	46.81	763.5	3.5	63.42	1089.4	3.6	71.61	1410.5	4	75.41	1648.5	4	75.18	1811.5
28149	NA	NA	NA	NA	914.5	3.6	71.73	1288.4	3.9	81.58	1710	4.3	91.11	1899	4.3	102	1949.8
31337	167.2	483.6	3.2	55.56	879.7	3.7	73.6	1295.6	4.1	87.36	1742	4.4	99.99	2203	4.5	100.61	2335.6
76117	135.1	406.9	2.8	52.22	800	3.4	68.97	903.9	3.5	80.21	1068.5	3.8	84.08	1424.5	4	89.9	1564.8
92154	135.6	395.5	2.8	47.27	728	3.2	65.72	1049.7	3.5	72.34	1360	3.5	81.85	1685.5	3.8	79.56	1811
64159	157	406.5	2.9	47.59	738	3.3	59.07	961.2	3.4	62.56	1162.5	3.6	78.03	1425	3.8	81.46	1549.7
95145	169.1	474.5	3.1	51.78	863.5	3.5	71.33	1270.5	3.7	87.14	1630	4	85.42	2070.5	4.2	89.4	2208.3
37319	129	377.8	3	49.25	651.9	3.3	59.48	925.7	NA	66.77	1183	3.8	76.16	1475.5	3.9	77.18	1592.5
20135	156.9	476.5	3.2	52.78	926.5	3.9	68.6	1460	4.2	88.42	1924	4.7	94.67	2485.5	4.8	102.48	2621
60330	175.9	526.5	3.3	52.17	921	3.8	68.01	1314.8	4.1	78.59	1716	4.1	91.44	2275.5	4.4	92.75	2364
11136	133.7	382.9	2.9	47.3	685.3	3.2	63.69	901.2	3.1	70.1	1212	3.5	76.08	1532	3.7	80.36	1684
28122	NA	478	3.2	50.24	805.5	3.7	67.76	1234.4	4.2	80.06	1646	4.5	91.36	2126	4.8	97.76	2198.5
44310	163.2	316.5	3	53.28	833.4	3.4	62.2	1138.8	3.5	72.23	1458.5	3.7	75.79	1797	3.9	75.25	1969.2
53366	170.1	437	3	52.34	795	3.5	65.65	1118.2	3.7	72.17	1373	3.8	77.77	1700.5	4.1	83.57	1839.9
99105	153.3	NA	NA	NA	783	3.3	68.43	1044.1	3.4	77.79	1336.5	3.7	79.95	1673.9	3.8	78.61	1791.5
12156	166.8	453	3	55.71	803.5	3.4	67.73	1195.7	3.8	81.44	1394.5	3.9	87.46	1942.5	4.2	93.07	2157.5
3315	139.6	383.5	2.9	46.91	672	3.3	59.53	944.1	3.6	69.66	1224	3.7	73.62	1526.5	3.8	74.21	1626.1
60328	144.6	409.5	2.9	52.38	703	3.6	62.46	1027.2	3.7	71.55	1307	4	98.61	1647.5	4.2	NA	1718.5
31339	176.2	450.5	3	59.24	798.5	3.4	64.41	1076.4	3.6	69.2	1372	3.8	72.5	1716.5	3.9	83.41	1846
74089	148.5	385.5	2.9	46.02	686.5	3.2	60.1	980.1	3.6	71.01	1260.5	3.6	71.52	1559.5	3.9	80.15	1697.5
41333	146.8	434	3.1	52.36	813.5	3.6	71.6	1155.3	3.9	80.04	1505	4.2	88.2	1820	4.3	99.71	1893
47142	167.9	490.5	3.3	54.82	883	3.9	74.7	1336.8	4.3	78.31	1782	4.7	101.74	2184.5	4.7	101.99	2456.3
23308	135.6	371.1	2.8	47.99	708.5	3.4	64.78	1031.6	3.5	74.19	1434	3.9	85.23	1823.5	4.1	84.52	1918.1
29151	164.8	466.5	3.1	55.94	860	3.7	71.26	1268.8	3.8	NA	1714.5	4.2	93.75	2209.5	4.4	96.15	2311.5
84106	177.4	549.4	3.4	52.15	1086	4.1	70.93	1606.2	4.5	84.75	2169	4.8	98.77	2709.5	5	98.88	2916.5
86238	179.3	520.6	3.2	55.48	690	3.6	64.91	1094.1	3.9	78.21	1666.5	4.3	95.43	2213	4.6	99.05	2298
3316	148	378	2.9	48.56	658	3.4	63.52	938	3.5	71.69	1191.5	3.8	77.36	1523	3.8	NA	1613.9
93144	159	446.7	3	52.55	894.5	3.8	67.02	1320.4	4	82.34	1889.5	4.5	92.01	2461.5	4.7	100.77	2719.5
53368	195.6	589.1	3.4	54.29	966	4.1	67.67	1464.3	4.3	85.88	1923.5	4.7	94.66	2415.5	4.8	97.68	2510.3
38325	155.6	399	3	50	737.4	3.5	70.02	1082	NA	76.1	1469	3.9	78.71	1808	4.1	87.85	1915
69157	153	409.5	2.8	52.02	713	3.1	68.37	1010.7	3.3	73.75	1304	3.5	79.04	1629.5	3.8	81.36	1740.5
68311	126	334.5	2.7	48.33	580.8	3.2	56.76	853.7	3.3	65.18	1113	3.5	70.37	1437	3.7	74.11	1551
54306	164.7	439	2.9	50.24	796.6	3.4	62.92	1165.5	3.5	70.72	1399	3.9	78.37	1772	3.9	75.77	1914.8
12155	133.6	358.9	2.7	47.38	630	3.2	62.07	856.5	3.7	70.59	1038.5	3.5	73.79	1342	3.5	76.21	1456.4
51340	144.3	389.1	3	45.95	687	3.4	60.4	904.7	3.3	70.29	1203.5	3.7	81.13	1444.5	3.9	80.37	1588.5
74087	161.9	379.1	2.9	45.65	667.5	3.4	61.4	938.9	3.5	68.16	1221	3.6	72.67	1516.5	3.8	76.88	1658.5
92156	144.6	435.5	2.8	50.53	786.5	3.3	65.99	1076.2	3.5	76.1	1493	3.8	85.35	1693.5	3.9	NA	1779.1
36335	184.3	520	3.2	55.73	984.5	3.8	71.99	1433.5	4.1	83.37	1989.5	4.3	96.08	2458.5	4.5	101.69	2629.7
25117	125.9	356	2.7	47.11	626.5	3	61.94	876.1	3.4	69.81	1171.5	3.5	74.06	1486.5	3.8	78.06	1633
63169	191.8	504.9	3.4	55.88	967.3	4	72.06	1449.3	4.3	84.7	1930	4.5	97.99	2368.5	4.8	101.07	2411
71105	167	441.7	3.1	48.16	809	3.5	64.63	1137.2	3.7	73.4	1522.5	4.2	79.67	1870.5	4.2	79.79	1983
30145	127.9	377.5	2.8	48.03	637.5	3.2	60.11	932	3.3	67.81	1190	3.5	74.61	1467	3.7	75.35	1625.5
17137	176.8	468.4	3.2	50.21	843.4	3.8	67.44	1249.7	NA	70.98	1704	4.4	85.15	2165	4.6	89.2	2348
69154	159.3	404.2	3	47.9	714.7	3.4	62.48	1013.8	3.5	69.75	1279.5	3.8	74.61	1616.5	4	76.58	1727
34319	174.4	465.5	3	54.25	790.2	3.6	67.21	1118.9	3.6	80.8	1465	4	NA	1733	4.1	82.5	1816.5
89145	203.5	574.3	3.4	56.23	1016.5	3.5	74.01	1450.9	4.1	82.76	1895.5	4.3	92.05	2448	4.6	94.88	2663.5
39349	137.8	365.4	2.7	47.01	613	3.1	59.6	843.2	3.1	64.84	1085.5	3.3	71.75	1354	3.5	72.28	1465.5
46155	161	337	3.1	52.37	854.5	3.6	67.75	1246.1	3.9	80.82	1687	3.9	96.78	2082.5	4.4	101.83	2205.5
96148	175.8	443	3	49.77	724	3.4	66.27	1069.3	3.7	77.42	1419	4	85.71	1771.5	4.1	94.71	1968.5
51341	175.6	500	3.2	53.07	951.5	3.9	70.76	1420.6	4	83.7	1894	4.5	98.28	2506.5	4.7	101.32	2730
67153	195.9	530.8	3.3	50.38	976.5	4	70.59	1467.4	4.2	85.41	2022.5	4.7	92.44	2610.5	5	91.37	2837
56269	163.9	489.8	3.2	54.89	946	3.7	72.42	1194	4	89.86	2065	4.4	97.04	2630	4.6	97.27	2689.2
10104	155.3	467.5	3.1	54.03	867.7	3.6	71.52	1234.1	3.9	70.78	1485.5	4.2	86.36	2009.5	4.4	93.27	2158
89143	181.7	483.5	3.1	52.83	880	3.5	60.49	1134.3	3.6	72.47	1472	3.8	73.82	1768	4.1	76.57	1875.5
66148	132.2	311	2.7	47.78	519.5	3.1	61.5	755.4	3	67.98	1028.5	3.5	76.42	1257	3.5	76.23	1355.8
44311	157.2	450	3.1	52.93	845.5	3.5	71.75	1204.9	3.8	84.98	1593.5	4	92.79	2031.5	4.2	91.39	2173.5
36336	156.9	396.7	3	51.45	703.8	3.5	62.3	1011.8	3.4	80.55	1408.5	4	80.56	1799	4.1	82.5	1891
67152	183.4	508.3	3.3	52.67	785.5	4	68.05	1492.8	4.3	90.78	2020.5	4.5	91	2563	4.9	94.48	2557.5
73119	148.5	420	2.9	49.09	794.7	3.5	62.13	1226.6	3.7	76.84	1653.5	4	79.43	2234.5	4.3	91.79	2450.5
53364	179.2	478.5	3.1	51.6	840.5	3.7	66.71	1205.4	3.8	78.33	1525.5	4	80.98	1848.5	4.2	82.99	1993.3
11139	161.4	462.5	3.1	52.86	872	3.7	69.02	1262.7	3.7	80.11	1687.5	4.1	88.89	2100.5	4.4	88.31	2232.4
55322	168.4	458.3	3	50.1	811.5	3.4	68.12	1228.5	3.5	68.57	1427	3.8	75.77	1735.5	4	81.25	1849
27135	204.3	399	3.2	51.51	965.5	3.5	70.12	1317	3.8	76.46	1579.5	3.8	79.14	1923.5	4.1	86.71	2087.5
62322	185.3	545.5	3.3	56.97	1058.5	4.1	75.65	1587.4	4.3	89.23	2137	4.8	95.18	2753.5	5	103.55	2928
17135	169.7	454.5	3	52.86	829.5	3.6	64.96	1215.2	3.9	75.34	1642.5	4	83.47	2035	4.3	86.45	2195.5
64161	152.5	399.4	3.1	48.33	708	3.3	63.05	940.7	3.5	66.31	1183.5	3.7	78.19	1422.5	3.8	76.16	1476.8
10107	170.1	485.7	3.3	56.98	976.9	4	78.2	1398.1	3.9	89.71	1901	4.7	94.4	2428.5	4.8	106.21	2510
46154	170.6	467.5	3.1	53.06	881.5	3.5	71.51	1270.9	3.9	87.33	1658	4	97.13	2142.5	4.3	97.81	2203
74086	118.1	346	2.7	47.41	601	3	60.08	884.1	3.2	67.04	1159	3.4	76.03	1473	3.7	72.66	1522.5
95146	149.5	405.5	3	53.65	965.5	3.7	67.97	1123.6	3.9	76.54	1517	4	89.83	1969.5	4.4	94.82	2075
12157	160.9	458.8	3.1	54.29	808.7	3.6	72.16	1198.9	3.6	81.09	1574	4.1	91.76	1979	4.2	94.87	2053.5
75090	158	428.5	3	45.97	744.5	3.5	62.63	1020.1	3.6	73.05	1335	3.5	78.47	1676.5	4.1	83.11	1827.5
8107	171.9	454.5	3	50.22	814.5	3.5	65.19	1162.7	3.3	76.1	1497.5	4	82.69	1824	4.2	86.22	2001.6
35345	192.3	514.3	3.2	53.19	945.5	3.8	67.02	1265.7	4.1	80.49	1769.5	4.2	86.44	2260	4.7	98.64	2460.5
45329	156.3	443.6	3	50.67	756.5	3.5	65.68	1097.3	3.8	75.61	1451	4.1	90.44	1860.5	4.4	91.47	2010.2
44308	160.7	401.5	3	51.78	716.5	3.4	65.32	989.7	3.6	73.02	1218.5	3.7	97.36	1563.5	3.8	NA	1705.1
94306	171.9	571.5	3.3	56.01	1067.6	3.9	72.8	1603.5	4.2	87.59	2165	4.2	103.41	2687.5	4.8	101.48	2903.2
59337	174.6	487.3	3	54.93	716.2	3.8	73.62	1407.7	4.1	77.69	1932	4.4	99.29	2379	4.7	102.66	2458.2
71106	200.5	617.5	3.5	56.67	1137.5	4	76.2	1638.2	4.3	86.58	2143	4.7	103.14	2681.5	5	101.08	2760.2
80136	144.6	397.5	2.9	52.88	674.5	3.4	62.89	827.3	3.6	69.28	1070	3.8	73.12	1427	4.4	77.38	1651
68312	164.5	431.5	3.1	52.05	781.5	3.7	63.09	797.6	3.6	68.87	947.5	3.8	69.76	1190.5	4.1	77.02	1409
60331	167.4	485.5	3.2	54.38	926	3.7	64.66	1363.5	4.1	81.72	1739.5	4.2	93.24	2312	4.5	96.36	2467.5
30144	171.4	538.5	3.4	54.72	983	4	68.17	1428	NA	79.19	1966	4.7	100.81	2403.5	4.9	99.15	NA
33323	157	398	2.9	50.04	701.5	3.4	61.84	951	3.4	71.2	1182.5	3.7	72.87	1403	3.9	74.07	1488.5
23306	NA	NA	NA	NA	795.5	3.5	66.41	1099.8	3.6	72	1520	4.1	87.97	1881	4.3	84.89	2039.8
79339	176.3	448.5	3	52.91	813.6	3.5	64.96	1112.9	3.7	76.19	1498.5	3.8	80.79	1855	4	81.69	1921.5
49355	147.4	406	2.8	50.22	698	3.4	62.34	965.7	3.5	74.38	1240	3.8	80.77	1504	3.9	82.77	1586.2
23305	NA	NA	NA	NA	647	3.2	58.99	923.3	3.3	65.57	1254.5	3.6	81.82	1554	3.8	NA	1644.3
63167	130.6	358.5	2.8	49.43	669.5	3.3	65.07	980.8	3.8	79.64	1415.5	4	89.55	1708.5	4	90.12	1745.2
98150	185.2	489.3	3.1	53.66	913.9	3.7	67.31	1389	3.8	77.83	1760	4.1	88.28	2233	4.4	97.59	2389
75091	161.3	439.5	3	50.9	785.5	3.5	60.04	1011.5	3.4	74.55	1345	4.8	83.24	1722.5	NA	83.22	1870
94308	172.2	431	2.8	49.06	849.5	3.4	67.74	1332.6	3.7	76.96	1875.5	4.2	86.47	2423.5	4.4	99.08	2703.5
34320	155.2	437.5	3	53.07	786.4	3.5	66.36	980.6	3.6	74.3	1133	3.9	80.44	1345.5	4.1	78.93	1585.5
74085	177.8	443.5	3.2	50.78	849.5	3.7	61.95	1166	3.9	72.43	1527.5	4	85.95	2001.5	4.5	85.58	2150
69155	164.5	498	3.2	54.84	888	3.8	74.41	1365.9	4	86.74	1879	4.5	92.04	2422.5	4.6	95.72	2566.5
41334	170.8	479.5	3.1	54.79	841.5	3.7	65.45	1214.2	3.8	79.17	1634.5	4.3	98.7	2071.5	4.5	NA	2284.6
27133	165.4	436.4	2.9	49.09	747	3.4	60.63	1078.8	3.7	68.15	1424.5	3.9	78.17	1779.5	4	77.23	1893.2
24308	NA	381	2.9	51.53	697.8	3.4	63.54	1018	3.6	71.93	1318.5	4	80.93	1676	4	78.86	1754.2
30143	155.6	440.9	3.1	49.86	751.5	3.5	66.65	1040.4	3.7	72.35	1367	3.7	83.1	1644	4.2	81.29	1808.5
65342	NA	NA	NA	NA	860.3	3.7	67.08	1249.4	3.9	77.25	1621.5	4.3	86.21	2059	4.4	93.38	2185
64160	154	445.4	3.1	48.33	863.1	3.7	66.64	1273.2	4	79.41	1674.5	NA	93.59	2081.5	4.5	90.6	2251.5
49353	163.5	437.5	2.9	51.27	783.5	3.4	63.31	1046.6	3.5	63.33	1294.5	3.8	80.26	1578	3.9	82.44	1694.5
38324	128.5	345.5	2.9	47.44	632	3.2	60.07	889.8	3.4	71.76	1184.5	3.7	77.25	1495.5	3.7	82.07	1626.7
98149	152	392.5	2.9	50.02	678.5	3.4	60.75	932.6	3.5	70.73	1198.5	3.8	83.55	1458	4	80.48	1584.5
88066	190.2	533	3.3	51.89	986	3.8	66.08	1263.6	4	76.83	1724.5	4.2	83.04	2231.5	4.5	88.54	2377.5
52304	150.6	398.5	2.9	51.53	768.3	3.5	69.93	1176.9	3.8	77.51	1634	4	90.01	2098.5	4.2	98.06	2279
3317	161.7	433.3	3.1	53.71	803	3.7	68.14	1155.4	3.9	78.76	1564	4.1	87.15	1947.5	4.3	92.07	2141.1
86240	158.3	426	3	50.65	822.5	3.5	65.34	1151.1	3.7	74.88	1464.5	3.9	78.6	1861.5	4	86.36	1995.8
62321	185.2	596.9	3.5	58.21	1199	4.2	76.91	1855.2	4.7	93.52	2419	5	99.04	3094.5	5.1	112.86	3106.5
92155	176.5	545.5	3.2	53.7	1041	3.9	69.37	1576.9	4	85.83	2124.5	4.3	93.01	2667	4.6	100.47	2924.5
71107	167.3	444	3	52.21	770.5	3.5	65.94	1084.2	3.6	72.8	1388	3.6	77.22	1688.5	3.9	77.26	1824.5
11140	166.7	452.5	2.9	54.33	825.6	3.4	67.38	1183.1	3.6	77.56	1639.5	3.6	86.09	2094	4	86.46	2323
18162	194.7	544.6	3.5	52.5	960.4	4	68.03	1515.7	4.5	81.24	2166	4.5	91.77	2830	4.9	98.82	2919.5
23307	160.1	438.1	3	49.07	833	3.6	66.02	1228.9	3.9	74.94	1626.5	4.2	85.04	1991	4.3	91.16	2134.6
57185	167	431	3.1	54.68	760.1	3.4	65.26	1128.7	3.7	82.44	1558.5	4.1	83.03	2064	4.2	86.3	2068.5
10105	161.7	429.5	3	49.36	765.5	3.5	64.7	1083	3.6	75.86	1460	3.9	85.77	1797	4	86.57	1877.5
20134	135	414.4	3.1	49.48	837.5	3.7	66.49	1219.8	3.9	78.86	1646.5	4.5	85.19	2038	4.5	85.63	2240
63170	144.7	417.3	3	51	714.8	3.5	64.07	1195.3	3.9	76.97	1782	4.4	87.89	2345.5	4.7	98.56	2343.5
26144	161.5	431.1	2.9	51.06	683	3.3	64.06	993.3	3.4	73.35	1264.5	3.6	77.72	1599	3.7	77.56	1694
85083	159	435	3	51.22	799	3.4	64.96	1129.8	3.6	78.25	1523	4	92.83	1898	4.1	NA	2061.1
90129	186	479	3.1	53.31	899.5	3.7	71.08	1399.4	3.8	81.09	1960	4.4	100.8	2397.5	4.6	100.8	2336.5
13132	188	468.5	3.1	53.65	799	3.6	67.13	1123.9	3.9	79.44	1515	4.3	91.47	1896.5	4.2	NA	2035.6
18163	181.6	514.5	3.3	50.83	925	3.8	68.18	1305.9	4.2	80.89	1801	4.5	89.47	2223.5	4.7	96.63	2308
53367	165.8	470.5	3.3	53.91	853	3.9	68.43	1329.2	4.4	83.13	1826.5	4.5	90.96	2480.5	4.7	102.57	2638
91069	175.4	464.7	3	52.39	823	3.6	68.46	1275.5	3.8	78.78	1743.5	4.3	92.62	2359.5	4.6	97.93	2647.2
76116	156.8	427.8	3	51.19	740.6	3.5	68	1077.1	3.6	76.59	1497	4.1	82.75	1847	4.4	90.01	1968.9
70170	173.8	453.8	3.1	51.65	863.5	3.5	68.51	1293.7	3.8	84.07	1785	4.1	92.03	2358	4.3	96.87	2465
28123	200.3	529.5	3.3	57.31	950.8	3.8	75.85	1424.1	4.1	85.77	1908	4.5	99.35	2417	4.7	100.37	2662
90128	189	527	3.3	54.5	956.5	3.8	73.71	1466.2	4.2	86.6	1871	4.5	93.87	2295	4.7	104.21	2479.6
38327	175.4	519.2	3.4	53.69	980	4.1	72	1485	4.2	84.95	1850	4.7	104.61	2267.5	4.9	NA	2363.1
70169	190.4	535.5	3.3	57.51	983.5	3.8	74.3	1470	4.2	92.92	1972	4.2	99.43	2475.5	4.6	101.77	2615.5
4328	175	476	3.1	53.56	893	3.6	69.45	1303.9	3.7	71.36	1787.5	4.3	84.5	2273.5	4.3	93.02	2397
31338	168.3	467.9	3	49.4	868	3.5	64.36	1227.2	3.7	74.67	1554	4	79.76	1961	4.1	81.67	2095.5
28124	159.7	415	3	49.31	750.5	3.5	64.66	1071	3.7	73.01	1433	4.1	80.69	1836.5	4.2	79.86	2012.1
66146	174.2	483.9	3.1	54.03	863	3.7	72.37	1237.6	3.7	83.88	1634.5	4.2	89.13	2015.5	4.4	95.57	2105.9
49352	205.8	556.3	3.4	56.48	1048.5	3.8	74.7	1447.1	4.1	87.1	1884	4.2	97.52	2212.5	4.5	97.75	2395.5
8106	183.7	467.4	3.2	48.68	746	3.5	62.92	1147.4	4.4	71.91	1561	4.6	77.75	1822.5	4.6	84.04	1999.9
38326	130.7	366	2.8	48.54	677	3.3	61.17	964.3	3.4	73.95	1284	3.8	77.88	1599.5	3.9	80.14	1697.5
93143	145.6	428.5	3.1	50.22	821.2	3.7	70.17	1213.6	3.8	80.59	1607.5	4.4	92	2128.5	4.5	92.39	2200.5
84108	161.7	487.2	3.2	53.11	849.5	3.9	67.02	1126.6	3.9	78.88	1466.5	4.3	79.58	1806.5	4.4	81.65	1877
45328	149.6	481	3.1	54.46	877	3.7	72.01	1287.2	3.9	86.9	1749	4.3	95.78	2217.5	4.5	93.87	2334.5
25118	NA	379.5	3	51.63	693	3.5	70.23	1005.3	3.5	78.88	1372.5	4	89.69	1871	4.2	88.29	NA
70171	200.2	560.5	3.4	57.23	994	3.8	70.4	1455.1	4.1	70.84	1832.5	4.4	95.42	2428.5	4.7	101.62	2501
77113	147.8	393.5	2.9	47.13	703	3.2	60.41	1003.8	3.4	68.78	1314	3.7	77.85	1592.5	3.9	76.64	1678
52306	158	393.5	3	50.86	740.5	3.5	67.24	1107.2	3.8	80.92	1499	3.9	97.13	1891.5	4.3	98	2090.5
9132	191.1	560.5	3.3	56.82	1019.5	3.8	70.22	1453.4	4.1	86.22	1928.5	4.3	93.57	2384	4.5	98.81	2627.5
22081	155.8	426.5	3.1	53.25	802.4	3.7	64.7	1203.2	4.1	86.18	1690.5	4	89.57	2123.5	4.3	102.84	2236.5
4327	165	450	3.1	51.68	787.5	3.5	66.82	1200.2	3.8	76.75	1646	4	85.75	2112.5	4.4	91.33	2176
64158	174.5	483	3.3	54.4	864	3.7	67.72	1235.5	4	79.54	1639.5	4.2	84.73	2074.5	4.6	90.86	2310.6
60329	138.4	NA	NA	NA	828	3.5	64.96	1242.6	3.8	83.23	1644.5	4.1	92.97	2147.5	4.2	100.87	2257.5
71108	174.3	536.1	3.3	52.11	792.2	3.6	66.24	829.5	3.6	70.97	886	4.3	75.67	1263	4.3	81.91	1456
48304	208.3	630.5	3.5	52.28	1156.5	4.1	72.57	1762.3	4.4	92.4	2307	4.7	99.62	2893.5	5	97.78	3127.5
41335	176.1	466.4	3.1	55.08	675	3.6	70.72	914.2	4.3	71.55	1085	4.6	NA	1255	4.7	78.86	1220
99106	186.3	555	3.3	53.91	970.5	3.8	71.92	1362.6	3.9	86.34	1771	4.3	94.3	2188.5	4.4	93.6	2238.5
95144	178.6	516.6	3.2	53.31	945.8	3.7	66.94	1424.3	4.1	84.08	1953.5	4.3	96.23	2390.5	4.5	101.02	2563
3318	150	376.5	2.9	48.28	653	3.4	60.77	938.9	3.5	69.28	1176.5	3.7	72.26	1478	3.9	73.1	1571.3
86237	167.3	443.2	3.1	53.05	796.2	3.8	68.96	819	3.8	75.19	1015.5	4.3	81.96	1377.5	4.5	83.52	1575.9
85081	160.9	466.9	3.3	51.13	859.9	3.7	65.37	1300.4	3.8	75.68	1774	4	93.16	2299	4.5	96.28	2355
79338	164.3	452.4	3	50.66	711.2	3.7	63.13	758.2	NA	66.33	839.5	3.4	71.2	1204.5	3.6	77.96	1307
85082	166.3	497.8	3.3	53.8	935	3.8	69.68	1472	4.1	89.57	1973	4.5	95.3	2489.5	4.7	99.05	2637.5
86239	150.6	374.5	2.8	49.26	697	3.5	64.81	851.3	3.4	74.66	853.5	3.7	81.12	1037	4.1	77.91	1146.4
36333	186.6	520.5	3.2	57.39	934	3.7	76.46	1386.1	4	89.82	1782	4.1	98.12	2251	4.6	96.83	2379.5
32304	168.7	486.5	3.2	53.83	921.5	3.8	71.18	1380.7	4.1	82.85	1865	4.3	95.63	2266.5	4.6	98.2	2461.6
49351	179.4	477	3.1	54.86	875.4	3.6	65.59	1193.2	3.8	76	1601.5	4.3	85.97	2043.5	4.3	92.51	2135
52305	147.7	370	2.8	47.22	693.5	3.4	66.3	958.7	3.5	70.44	1198.5	4	80.35	1465.5	4	78.57	1531
96147	155.6	434	2.9	49.3	778	3.3	62.02	1104.1	3.6	71.56	1492	3.8	75	1855	4	91.8	2001
4330	183.1	451.5	3.1	49.65	767.5	3.6	65.84	1044.4	3.6	77.04	1187	3.8	84.14	1232	3.8	NA	1329.9
70168	167	466.5	3	55.42	901.5	3.5	67.25	1378.9	3.8	87.49	1902	4	85.75	2410.5	4.5	100.3	2564
77116	177.3	486.4	3.2	49.99	910.3	3.7	70.83	1338	4	80.71	1777.5	4.2	91.56	2181	4.5	99.35	2336.8
28125	156.8	391.6	2.8	51.6	677.5	3.4	67.74	960.6	3.5	71.91	1262	3.7	81.4	1629.5	4	83.65	1750.1
22084	166.6	452.5	3.2	55.12	885.5	3.8	72.2	1339.2	4.1	88.34	1818.5	4.4	100.18	2376.5	4.7	108.55	2496.5
33322	158.6	433	3.1	51.83	833	3.7	73.47	1069.4	3.7	79.11	1440	4.1	85.16	1781.5	4.3	106.4	1940.5
88065	183.3	514.5	3.3	51.14	762.1	3.8	65.19	1186.4	4	77.71	1689	4.5	90.96	2114	4.6	96.93	2115.8
79341	139.1	375	2.8	54.32	618.6	3.1	58.97	888.2	3.3	66.57	1012.5	3.6	70.17	1194	3.9	73.86	1242.5
85084	162.2	456	3.2	56.39	807.2	3.7	66.17	1203.7	3.7	82.17	1629	4.7	88.33	2103.5	NA	94.82	2267.5
8108	183.5	502.5	3.3	54.63	923	4	75.39	1327.4	4.2	89.29	1505.5	4.6	92.41	1700	4.5	97.94	1772.5
33321	157.1	412	3	58.81	745.5	3.5	70.06	959.5	3.7	79.1	1293.5	4.1	96.53	1594	4.2	NA	1772.6
90130	192.7	523.7	3.2	52.6	906.6	3.8	70.63	948.3	3.7	80.42	1101.5	4	81.01	1353	4.3	86.25	1523
32306	158.6	436	3.1	50.27	812	3.5	65.39	1017.4	3.5	74.91	1034	3.8	78.64	1127.5	3.8	81.56	2197.3
27134	194.1	491.5	3	50.09	686.1	3.4	65.11	696.5	3.2	69.19	760	3.7	72.96	936	4	76.73	1152.9
91070	163	424.5	3.1	51.53	819	3.6	65.05	1203.5	3.9	79.35	1392	4	83.59	1648.5	4.4	87.57	1650
55323	178.7	530.6	3.1	54.68	973.5	3.7	76.78	1398.4	3.8	89.36	1749	4.3	95.91	2030	4.5	97.65	2116
66147	153.6	468.2	3	55.4	890	3.5	65.81	1344.2	3.8	85.33	1773.5	4	98.61	2008.5	4.3	100.2	2116
75089	158.7	444.5	2.9	51.69	790	3.4	64.6	1017.8	3.5	71	1217.5	3.7	78.75	1417	3.8	77.87	1519
21117	191.7	555	3.2	58.23	991	3.6	72.03	1347.1	3.8	83.78	1801	4.1	94.55	2307	4.4	99.88	2410
